# Supplementary material for: Aspiration–attainment gaps predict adolescents’ subjective well-being after transition to vocational education and training in Germany
Source: PLoS One. 2023 Jun 12;18(6):e0287064. doi: 10.1371/journal.pone.0287064 (PMC10259778; doi:10.1371/journal.pone.0287064)
Supplement: S3 Appendix — (TXT) [file pone.0287064.s003.txt]

Nießen, Wicht, & Lechner (2023). Aspiration–attainment gaps predict adolescents’ subjective well-being after transition to vocational education and training in Germany. Plos One.

S3 Appendix:
Mplus Outputs of the Sensitivity Analyses of the Latent Growth Curve Models With Time-Varying Control Variables (Models I–IV)

#########################################################################################################################
################################################### GENERAL LIFE SATISFACTION ###########################################
#########################################################################################################################

###################################################
########## Unconditional Model (Model I) ##########
###################################################

Mplus VERSION 8.6
MUTHEN & MUTHEN
07/27/2021   5:35 PM

INPUT INSTRUCTIONS

  TITLE: 		Consequences of the AAG - Latent growth curve model
              (Life satisfaction, unconditional model)

  DATA: 		FILE = "SOEP_analyse_Mplus3.dat";

  VARIABLE: 	NAMES = sex vocbint isei migrat coga1 coga2 coga3 coga4
                      coga5 coga6 coga7 coga8 coga9 coga10 coga11 coga12
                      coga13 coga14 coga15 coga16 coga17 coga18 coga19
                      coga20 cogb1 cogb2 cogb3 cogb4 cogb5 cogb6 cogb7 cogb8
                      cogb9 cogb10 cogb11 cogb12 cogb13 cogb14 cogb15 cogb16
                      cogb17 cogb18 cogb19 cogb20 cogc1 cogc2 cogc3 cogc4
                      cogc5 cogc6 cogc7 cogc8 cogc9 cogc10 cogc11 cogc12
                      cogc13 cogc14 cogc15 cogc16 cogc17 cogc18 cogc19
                      cogc20 bfC1 bfC2 bfC3 bfE1 bfE2 bfE3 bfA1 bfA2 bfA3
                      bfO1 bfO2 bfO3 bfO4 bfES1 bfES2 bfES3 aspisei vocyD
                      vocypost vocypre attisei aagi aagiunb aagiovb bfC
                      bfE bfA bfO bfES coga cogb cogc satjob0 satjob1
                      satjob2 satjob3 satinc0 satinc1 satinc2 satinc3
                      satlif0 satlif1 satlif2 satlif3 satlif00 a0 a1 a2 a3
                      b0 b1 b2 b3 c0 c1 c2 c3 C_iunb E_iunb A_iunb O_iunb
                      ES_iunb C_iovb E_iovb A_iovb O_iovb ES_iovb;
              USEVARIABLES = satlif0 satlif1 satlif2
                             a0 a1 a2;
              MISSING = ALL (999);

  MODEL:      Int Slp | satlif0@0 satlif1@1 satlif2@2;

              satlif0 ON a0;
              satlif1 ON a1;
              satlif2 ON a2;

              a0 a1 a2;

              Int (varInt);
              Slp (varSlp);

              MODEL CONSTRAINT:
              varInt > 0;
              varSlp > 0;

  ANALYSIS:	ESTIMATOR = MLR;
              COVERAGE = .02;
              STARTS = 120;


*** WARNING
  Data set contains cases with missing on all variables.
  These cases were not included in the analysis.
  Number of cases with missing on all variables:  327
   1 WARNING(S) FOUND IN THE INPUT INSTRUCTIONS


Consequences of the AAG - Latent growth curve model
(Life satisfaction, unconditional model)

SUMMARY OF ANALYSIS

Number of groups                                                 1
Number of observations                                        1209

Number of dependent variables                                    3
Number of independent variables                                  3
Number of continuous latent variables                            2

Observed dependent variables

  Continuous
   SATLIF0     SATLIF1     SATLIF2

Observed independent variables
   A0          A1          A2

Continuous latent variables
   INT         SLP


Estimator                                                      MLR
Information matrix                                        OBSERVED
Maximum number of iterations                                  1000
Convergence criterion                                    0.500D-04
Maximum number of steepest descent iterations                   20
Maximum number of iterations for H1                           2000
Convergence criterion for H1                             0.100D-03
Random Starts Specifications
  Number of random starts                                      120
  Random starts scale                                    0.500D+01

Input data file(s)
  SOEP_analyse_Mplus3.dat

Input data format  FREE


SUMMARY OF DATA

     Number of missing data patterns             7


COVARIANCE COVERAGE OF DATA

Minimum covariance coverage value   0.020


     PROPORTION OF DATA PRESENT


           Covariance Coverage
              SATLIF0       SATLIF1       SATLIF2       A0            A1
              ________      ________      ________      ________      ________
 SATLIF0        0.901
 SATLIF1        0.578         0.674
 SATLIF2        0.301         0.355         0.361
 A0             0.901         0.578         0.301         0.901
 A1             0.578         0.674         0.355         0.578         0.674
 A2             0.301         0.355         0.361         0.301         0.355


           Covariance Coverage
              A2
              ________
 A2             0.361


UNIVARIATE SAMPLE STATISTICS


     UNIVARIATE HIGHER-ORDER MOMENT DESCRIPTIVE STATISTICS

         Variable/         Mean/     Skewness/   Minimum/ % with                Percentiles
        Sample Size      Variance    Kurtosis    Maximum  Min/Max      20%/60%    40%/80%    Median

     SATLIF0               7.735      -1.291       0.000    0.18%       7.000      8.000      8.000
            1089.000       2.553       2.718      10.000    9.64%       8.000      9.000
     SATLIF1               7.577      -1.018       0.000    0.25%       7.000      7.000      8.000
             815.000       2.386       1.717      10.000    6.99%       8.000      9.000
     SATLIF2               7.373      -1.374       0.000    0.46%       6.000      7.000      8.000
             437.000       2.655       2.545      10.000    3.43%       8.000      9.000
     A0                    5.145      -0.266       0.000    7.53%       2.000      5.000      6.000
            1089.000       9.022      -1.153      10.000    4.68%       6.000      8.000
     A1                   17.040      -0.104       9.000    0.12%      13.000     17.000     18.000
             815.000      11.600      -0.772      26.000    0.49%      18.000     20.000
     A2                   28.789      -0.208      18.000    0.23%      25.000     28.000     30.000
             437.000      12.345      -0.544      39.000    0.23%      30.000     32.000


RANDOM STARTS RESULTS RANKED FROM THE BEST TO THE WORST FIT FUNCTION VALUES

Fit function values at local maxima and random start numbers:

              0.0163         96
              0.0163         22
              0.0163         26
              0.0163         90
              0.0163         25
              0.0163         19
              0.0163         9
              0.0163         42
              0.0163         91
              0.0163         107
              0.0163         110
              0.0163         73
              0.0163         103
              0.0163         57
              0.0163         70
              0.0163         74
              0.0163         31
              0.0163         36
              0.0163         81
              0.0163         14
              0.0163         89
              0.0163         95
              0.0163         21
              0.0163         78
              0.0163         76
              0.0163         3
              0.0163         40
              0.0163         53
              0.0163         97
              0.0163         64
              0.0163         16
              0.0163         unperturbed
              0.0163         65
              0.0163         47
              0.0163         62
              0.0163         84
              0.0163         10
              0.0163         105
              0.0163         99
              0.0163         41
              0.0163         17
              0.0163         88
              0.0163         55
              0.0163         112
              0.0163         109
              0.0163         82
              0.0163         87
              0.0163         7
              0.0163         56
              0.0163         111
              0.0163         23
              0.0163         33
              0.0163         13
              0.0163         61
              0.0163         119
              0.0163         5
              0.0163         11
              0.0163         75
              0.0163         118
              0.0163         66
              0.0163         8
              0.0163         104
              0.0163         24
              0.0163         58
              0.0163         6
              0.0163         27
              0.0163         4
              0.0163         102
              0.0163         79
              0.0163         80
              0.0163         34
              0.0163         18
              0.0163         92
              0.0163         68
              0.0163         116
              0.0163         45
              0.0163         83
              0.0163         85
              0.0163         93
              0.0163         28
              0.0163         37
              0.0163         32
              0.0163         50
              0.0163         98
              0.0163         60
              0.0163         2
              0.0163         49
              0.0163         43
              0.0163         86
              0.0163         106
              0.0163         63
              0.0163         12
              0.0163         120
              0.0163         20
              0.0163         52
              0.0164         114
              6.7488         100
              6.7498         46
              6.7525         72
              6.7539         35
              6.7543         29
              6.7544         117
              6.7544         115
              6.7550         59
              6.7557         48
              6.7580         38
              6.7589         39
              6.7589         67
              6.7590         71
              6.7590         108
              6.7592         54
              6.7593         77
              6.7594         15
              6.7594         113
              6.7596         44
              6.7600         69
              6.7608         1

4 starting value run(s) did not converge.


MODEL FIT INFORMATION

Number of Free Parameters                       26

Loglikelihood

          H0 Value                       -9180.612
          H0 Scaling Correction Factor      1.4831
            for MLR
          H1 Value                       -9180.604
          H1 Scaling Correction Factor      1.4592
            for MLR

Information Criteria

          Akaike (AIC)                   18413.224
          Bayesian (BIC)                 18545.760
          Sample-Size Adjusted BIC       18463.174
            (n* = (n + 2) / 24)

Chi-Square Test of Model Fit

          Value                              0.019*
          Degrees of Freedom                     1
          P-Value                           0.8890
          Scaling Correction Factor         0.8382
            for MLR

*   The chi-square value for MLM, MLMV, MLR, ULSMV, WLSM and WLSMV cannot be used
    for chi-square difference testing in the regular way.  MLM, MLR and WLSM
    chi-square difference testing is described on the Mplus website.  MLMV, WLSMV,
    and ULSMV difference testing is done using the DIFFTEST option.

RMSEA (Root Mean Square Error Of Approximation)

          Estimate                           0.000
          90 Percent C.I.                    0.000  0.036
          Probability RMSEA <= .05           0.975

CFI/TLI

          CFI                                1.000
          TLI                                1.000

Chi-Square Test of Model Fit for the Baseline Model

          Value                            227.764
          Degrees of Freedom                    12
          P-Value                           0.0000

SRMR (Standardized Root Mean Square Residual)

          Value                              0.000


MODEL RESULTS

                                                    Two-Tailed
                    Estimate       S.E.  Est./S.E.    P-Value

 INT      |
    SATLIF0            1.000      0.000    999.000    999.000
    SATLIF1            1.000      0.000    999.000    999.000
    SATLIF2            1.000      0.000    999.000    999.000

 SLP      |
    SATLIF0            0.000      0.000    999.000    999.000
    SATLIF1            1.000      0.000    999.000    999.000
    SATLIF2            2.000      0.000    999.000    999.000

 SATLIF0  ON
    A0                -0.024      0.065     -0.371      0.711

 SATLIF1  ON
    A1                 0.006      0.053      0.116      0.908

 SATLIF2  ON
    A2                 0.012      0.054      0.217      0.828

 SLP      WITH
    INT               -0.248      0.148     -1.683      0.092

 A0       WITH
    INT                0.078      0.646      0.120      0.904
    SLP                0.010      0.311      0.031      0.975

 A1       WITH
    INT                0.098      0.648      0.152      0.879
    SLP                0.039      0.317      0.122      0.903

 A2       WITH
    INT                0.319      0.654      0.488      0.626
    SLP               -0.155      0.331     -0.467      0.640

 A1       WITH
    A0                10.042      0.285     35.237      0.000

 A2       WITH
    A0                10.351      0.347     29.807      0.000
    A1                11.169      0.444     25.164      0.000

 Means
    A0                 4.800      0.093     51.860      0.000
    A1                16.997      0.099    171.874      0.000
    A2                29.017      0.112    258.697      0.000
    INT                7.845      0.322     24.366      0.000
    SLP               -0.402      0.693     -0.580      0.562

 Intercepts
    SATLIF0            0.000      0.000    999.000    999.000
    SATLIF1            0.000      0.000    999.000    999.000
    SATLIF2            0.000      0.000    999.000    999.000

 Variances
    A0                10.136      0.266     38.093      0.000
    A1                11.279      0.407     27.682      0.000
    A2                12.700      0.597     21.263      0.000
    INT                1.371      0.238      5.763      0.000
    SLP                0.287      0.136      2.117      0.034

 Residual Variances
    SATLIF0            1.178      0.233      5.052      0.000
    SATLIF1            1.278      0.141      9.049      0.000
    SATLIF2            1.099      0.269      4.086      0.000


QUALITY OF NUMERICAL RESULTS

     Condition Number for the Information Matrix              0.241E-05
       (ratio of smallest to largest eigenvalue)


     Beginning Time:  17:35:06
        Ending Time:  17:35:24
       Elapsed Time:  00:00:18


MUTHEN & MUTHEN
3463 Stoner Ave.
Los Angeles, CA  90066

Tel: (310) 391-9971
Fax: (310) 391-8971
Web: www.StatModel.com
Support: Support@StatModel.com

Copyright (c) 1998-2021 Muthen & Muthen


#######################################################
########## The AAG Predicting SWB (Model II) ##########
#######################################################

#########################
#### AAG-Threshold 0 ####
#########################

Mplus VERSION 8.6
MUTHEN & MUTHEN
07/27/2021   5:37 PM

INPUT INSTRUCTIONS

  TITLE: 		Consequences of the AAG - Latent growth curve model
              (Life satisfaction, conditional model)

  DATA: 		FILE = "SOEP_analyse_Mplus.dat";

  VARIABLE: 	NAMES = sex vocbint isei migrat coga1 coga2 coga3 coga4
                      coga5 coga6 coga7 coga8 coga9 coga10 coga11 coga12
                      coga13 coga14 coga15 coga16 coga17 coga18 coga19
                      coga20 cogb1 cogb2 cogb3 cogb4 cogb5 cogb6 cogb7 cogb8
                      cogb9 cogb10 cogb11 cogb12 cogb13 cogb14 cogb15 cogb16
                      cogb17 cogb18 cogb19 cogb20 cogc1 cogc2 cogc3 cogc4
                      cogc5 cogc6 cogc7 cogc8 cogc9 cogc10 cogc11 cogc12
                      cogc13 cogc14 cogc15 cogc16 cogc17 cogc18 cogc19
                      cogc20 bfC1 bfC2 bfC3 bfE1 bfE2 bfE3 bfA1 bfA2 bfA3
                      bfO1 bfO2 bfO3 bfO4 bfES1 bfES2 bfES3 aspisei vocyD
                      vocypost vocypre attisei aagi aagiunb aagiovb bfC
                      bfE bfA bfO bfES coga cogb cogc satjob0 satjob1
                      satjob2 satjob3 satinc0 satinc1 satinc2 satinc3
                      satlif0 satlif1 satlif2 satlif3 satlif00 a0 a1 a2 a3
                      b0 b1 b2 b3 c0 c1 c2 c3 C_iunb E_iunb A_iunb O_iunb
                      ES_iunb C_iovb E_iovb A_iovb O_iovb ES_iovb;
              USEVARIABLES = satlif0 satlif1 satlif2
                             aagiunb aagiovb
                             a0 a1 a2;
              MISSING = ALL (999);
              AUXILIARY = (M) attisei aspisei;

  MODEL:      Int Slp | satlif0@0 satlif1@1 satlif2@2;

              Int Slp ON aagiunb aagiovb;

              satlif0 ON a0;
              satlif1 ON a1;
              satlif2 ON a2;

              aagiunb aagiovb a0 a1 a2;

              Int (varInt);
              Slp (varSlp);

              MODEL CONSTRAINT:
              varInt > 0;
              varSlp > 0;

  ANALYSIS:	ESTIMATOR = MLR;
              COVERAGE = .02;
              STARTS = 100;


INPUT READING TERMINATED NORMALLY


Consequences of the AAG - Latent growth curve model
(Life satisfaction, conditional model)

SUMMARY OF ANALYSIS

Number of groups                                                 1
Number of observations                                        1536

Number of dependent variables                                    3
Number of independent variables                                  5
Number of continuous latent variables                            2

Observed dependent variables

  Continuous
   SATLIF0     SATLIF1     SATLIF2

Observed independent variables
   AAGIUNB     AAGIOVB     A0          A1          A2

Observed auxiliary variables
   ATTISEI     ASPISEI

Continuous latent variables
   INT         SLP


Estimator                                                      MLR
Information matrix                                        OBSERVED
Maximum number of iterations                                  1000
Convergence criterion                                    0.500D-04
Maximum number of steepest descent iterations                   20
Maximum number of iterations for H1                           2000
Convergence criterion for H1                             0.100D-03
Random Starts Specifications
  Number of random starts                                      100
  Random starts scale                                    0.500D+01

Input data file(s)
  SOEP_analyse_Mplus.dat

Input data format  FREE


SUMMARY OF DATA

     Number of missing data patterns            15


COVARIANCE COVERAGE OF DATA

Minimum covariance coverage value   0.020


     PROPORTION OF DATA PRESENT


           Covariance Coverage
              SATLIF0       SATLIF1       SATLIF2       AAGIUNB       AAGIOVB
              ________      ________      ________      ________      ________
 SATLIF0        0.709
 SATLIF1        0.455         0.531
 SATLIF2        0.237         0.279         0.285
 AAGIUNB        0.423         0.364         0.206         0.473
 AAGIOVB        0.423         0.364         0.206         0.473         0.473
 A0             0.709         0.455         0.237         0.423         0.423
 A1             0.455         0.531         0.279         0.364         0.364
 A2             0.237         0.279         0.285         0.206         0.206


           Covariance Coverage
              A0            A1            A2
              ________      ________      ________
 A0             0.709
 A1             0.455         0.531
 A2             0.237         0.279         0.285


UNIVARIATE SAMPLE STATISTICS


     UNIVARIATE HIGHER-ORDER MOMENT DESCRIPTIVE STATISTICS

         Variable/         Mean/     Skewness/   Minimum/ % with                Percentiles
        Sample Size      Variance    Kurtosis    Maximum  Min/Max      20%/60%    40%/80%    Median

     SATLIF0               7.735      -1.291       0.000    0.18%       7.000      8.000      8.000
            1089.000       2.553       2.718      10.000    9.64%       8.000      9.000
     SATLIF1               7.577      -1.018       0.000    0.25%       7.000      7.000      8.000
             815.000       2.386       1.717      10.000    6.99%       8.000      9.000
     SATLIF2               7.373      -1.374       0.000    0.46%       6.000      7.000      8.000
             437.000       2.655       2.545      10.000    3.43%       8.000      9.000
     AAGIUNB               0.331       0.720       0.000   66.94%       0.000      0.000      0.000
             726.000       0.221      -1.481       1.000   33.06%       0.000      1.000
     AAGIOVB               0.146       2.005       0.000   85.40%       0.000      0.000      0.000
             726.000       0.125       2.020       1.000   14.60%       0.000      0.000
     A0                    5.145      -0.266       0.000    7.53%       2.000      5.000      6.000
            1089.000       9.022      -1.153      10.000    4.68%       6.000      8.000
     A1                   17.040      -0.104       9.000    0.12%      13.000     17.000     18.000
             815.000      11.600      -0.772      26.000    0.49%      18.000     20.000
     A2                   28.789      -0.208      18.000    0.23%      25.000     28.000     30.000
             437.000      12.345      -0.544      39.000    0.23%      30.000     32.000
     ATTISEI              39.563       0.187      16.000    0.80%      30.000     37.000     39.000
             997.000     109.125      -0.902      60.000    0.70%      40.000     51.000
     ASPISEI              43.708       0.921      16.000    0.55%      31.000     38.000     40.000
            1265.000     214.626       0.574      88.000    1.82%      43.000     55.000


RANDOM STARTS RESULTS RANKED FROM THE BEST TO THE WORST FIT FUNCTION VALUES

Fit function values at local maxima and random start numbers:

             13.5011         64
             13.5011         10
             13.5011         67
             13.5011         44
             13.5011         86
             13.5011         56
             13.5011         71
             13.5011         65
             13.5011         24
             13.5011         60
             13.5011         93
             13.5011         19
             13.5011         49
             13.5011         35
             13.5011         66
             13.5011         43
             13.5011         4
             13.5011         5
             13.5011         41
             13.5011         39
             13.5011         72
             13.5011         89
             13.5011         58
             13.5011         88
             13.5011         75
             13.5011         90
             13.5011         17
             13.5011         38
             13.5011         69
             13.5011         15
             13.5011         55
             13.5011         61
             13.5011         25
             13.5011         29
             13.5011         31
             13.5011         97
             13.5011         94
             13.5011         14
             13.5011         45
             13.5011         62
             13.5011         77
             13.5011         1
             13.5011         11
             13.5011         95
             13.5011         85
             13.5011         100
             13.5011         8
             13.5011         82
             13.5011         6
             13.5011         18
             13.5011         37
             13.5011         32
             13.5011         50
             13.5011         34
             13.5011         81
             13.5011         87
             13.5011         27
             13.5011         2
             13.5011         91
             13.5011         73
             13.5011         99
             13.5011         36
             13.5011         70

Unperturbed starting value run did not converge.

37 starting value run(s) did not converge.


MODEL FIT INFORMATION

Number of Free Parameters                       35

Loglikelihood Including the Auxiliary Part

          H0 Value                      -18350.897
          H0 Scaling Correction Factor      1.2731
            for MLR
          H1 Value                      -18344.146
          H1 Scaling Correction Factor      1.2219
            for MLR

Information Criteria Including the Auxiliary Part

          Number of Free Parameters             56
          Akaike (AIC)                   36813.794
          Bayesian (BIC)                 37112.662
          Sample-Size Adjusted BIC       36934.764
            (n* = (n + 2) / 24)

Chi-Square Test of Model Fit

          Value                             14.950*
          Degrees of Freedom                     9
          P-Value                           0.0923
          Scaling Correction Factor         0.9031
            for MLR

*   The chi-square value for MLM, MLMV, MLR, ULSMV, WLSM and WLSMV cannot be used
    for chi-square difference testing in the regular way.  MLM, MLR and WLSM
    chi-square difference testing is described on the Mplus website.  MLMV, WLSMV,
    and ULSMV difference testing is done using the DIFFTEST option.

RMSEA (Root Mean Square Error Of Approximation)

          Estimate                           0.021
          90 Percent C.I.                    0.000  0.039
          Probability RMSEA <= .05           0.998

CFI/TLI

          CFI                                0.997
          TLI                                0.992

Chi-Square Test of Model Fit for the Baseline Model

          Value                           2244.957
          Degrees of Freedom                    28
          P-Value                           0.0000

SRMR (Standardized Root Mean Square Residual)

          Value                              0.012


MODEL RESULTS

                                                    Two-Tailed
                    Estimate       S.E.  Est./S.E.    P-Value

 INT      |
    SATLIF0            1.000      0.000    999.000    999.000
    SATLIF1            1.000      0.000    999.000    999.000
    SATLIF2            1.000      0.000    999.000    999.000

 SLP      |
    SATLIF0            0.000      0.000    999.000    999.000
    SATLIF1            1.000      0.000    999.000    999.000
    SATLIF2            2.000      0.000    999.000    999.000

 INT      ON
    AAGIUNB           -0.262      0.130     -2.016      0.044
    AAGIOVB           -0.475      0.190     -2.499      0.012

 SLP      ON
    AAGIUNB            0.029      0.107      0.272      0.786
    AAGIOVB            0.191      0.116      1.645      0.100

 SATLIF0  ON
    A0                -0.017      0.016     -1.082      0.279

 SATLIF1  ON
    A1                 0.010      0.013      0.768      0.442

 SATLIF2  ON
    A2                 0.015      0.015      0.996      0.319

 SLP      WITH
    INT               -0.237      0.143     -1.653      0.098

 AAGIOVB  WITH
    AAGIUNB           -0.049      0.004    -11.029      0.000

 A0       WITH
    AAGIUNB            0.048      0.055      0.862      0.389
    AAGIOVB            0.039      0.043      0.903      0.366

 A1       WITH
    AAGIUNB           -0.044      0.062     -0.708      0.479
    AAGIOVB            0.076      0.049      1.555      0.120
    A0                10.034      0.284     35.283      0.000

 A2       WITH
    AAGIUNB           -0.033      0.067     -0.490      0.624
    AAGIOVB            0.037      0.055      0.663      0.507
    A0                10.308      0.348     29.601      0.000
    A1                11.143      0.445     25.016      0.000

 Means
    AAGIUNB            0.335      0.016     20.697      0.000
    AAGIOVB            0.148      0.013     11.423      0.000
    A0                 4.806      0.092     52.024      0.000
    A1                16.981      0.100    170.411      0.000
    A2                28.996      0.112    257.746      0.000

 Intercepts
    SATLIF0            0.000      0.000    999.000    999.000
    SATLIF1            0.000      0.000    999.000    999.000
    SATLIF2            0.000      0.000    999.000    999.000
    INT                7.970      0.104     76.835      0.000
    SLP               -0.478      0.226     -2.111      0.035

 Variances
    AAGIUNB            0.224      0.006     37.043      0.000
    AAGIOVB            0.125      0.009     13.379      0.000
    A0                10.122      0.265     38.151      0.000
    A1                11.284      0.407     27.756      0.000
    A2                12.643      0.599     21.120      0.000

 Residual Variances
    SATLIF0            1.190      0.232      5.122      0.000
    SATLIF1            1.271      0.141      9.044      0.000
    SATLIF2            1.103      0.270      4.081      0.000
    INT                1.333      0.235      5.671      0.000
    SLP                0.282      0.133      2.112      0.035


QUALITY OF NUMERICAL RESULTS

     Condition Number for the Information Matrix              0.246E-06
       (ratio of smallest to largest eigenvalue)


     Beginning Time:  17:37:00
        Ending Time:  17:37:26
       Elapsed Time:  00:00:26


MUTHEN & MUTHEN
3463 Stoner Ave.
Los Angeles, CA  90066

Tel: (310) 391-9971
Fax: (310) 391-8971
Web: www.StatModel.com
Support: Support@StatModel.com

Copyright (c) 1998-2021 Muthen & Muthen


############################
#### AAG-Threshold +/−5 ####
############################

Mplus VERSION 8.6
MUTHEN & MUTHEN
07/27/2021   6:12 PM

INPUT INSTRUCTIONS

  TITLE: 		Consequences of the AAG - Latent growth curve model
              (Life satisfaction, conditional model)

  DATA: 		FILE = "SOEP_analyse_Mplus5.dat";

  VARIABLE: 	NAMES = sex vocbint isei migrat coga1 coga2 coga3 coga4
                      coga5 coga6 coga7 coga8 coga9 coga10 coga11 coga12
                      coga13 coga14 coga15 coga16 coga17 coga18 coga19
                      coga20 cogb1 cogb2 cogb3 cogb4 cogb5 cogb6 cogb7 cogb8
                      cogb9 cogb10 cogb11 cogb12 cogb13 cogb14 cogb15 cogb16
                      cogb17 cogb18 cogb19 cogb20 cogc1 cogc2 cogc3 cogc4
                      cogc5 cogc6 cogc7 cogc8 cogc9 cogc10 cogc11 cogc12
                      cogc13 cogc14 cogc15 cogc16 cogc17 cogc18 cogc19
                      cogc20 bfC1 bfC2 bfC3 bfE1 bfE2 bfE3 bfA1 bfA2 bfA3
                      bfO1 bfO2 bfO3 bfO4 bfES1 bfES2 bfES3 aspisei vocyD
                      vocypost vocypre attisei aagi aagiunb aagiovb
                      aagiunb5 aagiovb5 aagiunb10 aagiovb10 aagiunb15 aagiovb15
                      bfC bfE bfA bfO bfES coga cogb cogc satjob0 satjob1
                      satjob2 satjob3 satinc0 satinc1 satinc2 satinc3
                      satlif0 satlif1 satlif2 satlif3 satlif00 a0 a1 a2 a3
                      b0 b1 b2 b3 c0 c1 c2 c3;
              USEVARIABLES = satlif0 satlif1 satlif2
                             aagiunb5 aagiovb5
                             a0 a1 a2;
              MISSING = ALL (999);
              AUXILIARY = (M) attisei aspisei;

  MODEL:      Int Slp | satlif0@0 satlif1@1 satlif2@2;

              Int Slp ON aagiunb5 aagiovb5;

              satlif0 ON a0;
              satlif1 ON a1;
              satlif2 ON a2;

              aagiunb5 aagiovb5 a0 a1 a2;

              Int (varInt);
              Slp (varSlp);

              MODEL CONSTRAINT:
              varInt > 0;
              varSlp > 0;

  ANALYSIS:	ESTIMATOR = MLR;
              COVERAGE = .02;
              STARTS = 100;


INPUT READING TERMINATED NORMALLY


Consequences of the AAG - Latent growth curve model
(Life satisfaction, conditional model)

SUMMARY OF ANALYSIS

Number of groups                                                 1
Number of observations                                        1536

Number of dependent variables                                    3
Number of independent variables                                  5
Number of continuous latent variables                            2

Observed dependent variables

  Continuous
   SATLIF0     SATLIF1     SATLIF2

Observed independent variables
   AAGIUNB5    AAGIOVB5    A0          A1          A2

Observed auxiliary variables
   ATTISEI     ASPISEI

Continuous latent variables
   INT         SLP


Estimator                                                      MLR
Information matrix                                        OBSERVED
Maximum number of iterations                                  1000
Convergence criterion                                    0.500D-04
Maximum number of steepest descent iterations                   20
Maximum number of iterations for H1                           2000
Convergence criterion for H1                             0.100D-03
Random Starts Specifications
  Number of random starts                                      100
  Random starts scale                                    0.500D+01

Input data file(s)
  SOEP_analyse_Mplus5.dat

Input data format  FREE


SUMMARY OF DATA

     Number of missing data patterns            15


COVARIANCE COVERAGE OF DATA

Minimum covariance coverage value   0.020


     PROPORTION OF DATA PRESENT


           Covariance Coverage
              SATLIF0       SATLIF1       SATLIF2       AAGIUNB5      AAGIOVB5
              ________      ________      ________      ________      ________
 SATLIF0        0.709
 SATLIF1        0.455         0.531
 SATLIF2        0.237         0.279         0.285
 AAGIUNB5       0.423         0.364         0.206         0.473
 AAGIOVB5       0.423         0.364         0.206         0.473         0.473
 A0             0.709         0.455         0.237         0.423         0.423
 A1             0.455         0.531         0.279         0.364         0.364
 A2             0.237         0.279         0.285         0.206         0.206


           Covariance Coverage
              A0            A1            A2
              ________      ________      ________
 A0             0.709
 A1             0.455         0.531
 A2             0.237         0.279         0.285


UNIVARIATE SAMPLE STATISTICS


     UNIVARIATE HIGHER-ORDER MOMENT DESCRIPTIVE STATISTICS

         Variable/         Mean/     Skewness/   Minimum/ % with                Percentiles
        Sample Size      Variance    Kurtosis    Maximum  Min/Max      20%/60%    40%/80%    Median

     SATLIF0               7.735      -1.291       0.000    0.18%       7.000      8.000      8.000
            1089.000       2.553       2.718      10.000    9.64%       8.000      9.000
     SATLIF1               7.577      -1.018       0.000    0.25%       7.000      7.000      8.000
             815.000       2.386       1.717      10.000    6.99%       8.000      9.000
     SATLIF2               7.373      -1.374       0.000    0.46%       6.000      7.000      8.000
             437.000       2.655       2.545      10.000    3.43%       8.000      9.000
     AAGIUNB5              0.274       1.013       0.000   72.59%       0.000      0.000      0.000
             726.000       0.199      -0.974       1.000   27.41%       0.000      1.000
     AAGIOVB5              0.091       2.846       0.000   90.91%       0.000      0.000      0.000
             726.000       0.083       6.100       1.000    9.09%       0.000      0.000
     A0                    5.145      -0.266       0.000    7.53%       2.000      5.000      6.000
            1089.000       9.022      -1.153      10.000    4.68%       6.000      8.000
     A1                   17.040      -0.104       9.000    0.12%      13.000     17.000     18.000
             815.000      11.600      -0.772      26.000    0.49%      18.000     20.000
     A2                   28.789      -0.208      18.000    0.23%      25.000     28.000     30.000
             437.000      12.345      -0.544      39.000    0.23%      30.000     32.000
     ATTISEI              39.563       0.187      16.000    0.80%      30.000     37.000     39.000
             997.000     109.125      -0.902      60.000    0.70%      40.000     51.000
     ASPISEI              43.708       0.921      16.000    0.55%      31.000     38.000     40.000
            1265.000     214.626       0.574      88.000    1.82%      43.000     55.000


RANDOM STARTS RESULTS RANKED FROM THE BEST TO THE WORST FIT FUNCTION VALUES

Fit function values at local maxima and random start numbers:

             14.1284         97
             14.1284         85
             14.1284         78
             14.1284         70
             14.1284         90
             14.1284         35
             14.1284         65
             14.1284         81
             14.1284         73
             14.1284         75
             14.1284         19
             14.1284         92
             14.1284         76
             14.1284         82
             14.1284         52
             14.1284         18
             14.1284         11
             14.1284         48
             14.1284         49
             14.1284         83
             14.1284         13
             14.1284         46
             14.1284         8
             14.1284         58
             14.1284         31
             14.1284         9
             14.1284         26
             14.1284         64
             14.1284         72
             14.1284         10
             14.1284         69
             14.1284         44
             14.1284         39
             14.1284         56
             14.1284         99
             14.1284         88
             14.1284         45
             14.1284         24
             14.1284         87
             14.1284         17
             14.1284         28
             14.1284         2
             14.1284         59
             14.1284         14
             14.1284         100
             14.1284         43
             14.1284         33
             14.1284         51
             14.1284         1
             14.1284         86
             14.1284         34
             14.1284         63
             14.1284         38
             14.1284         53
             14.1284         84
             14.1284         77
             14.1284         89
             14.1284         22
             14.1284         25
             14.1284         21
             14.1284         67
             20.4986         74

Unperturbed starting value run did not converge.

38 starting value run(s) did not converge.


MODEL FIT INFORMATION

Number of Free Parameters                       35

Loglikelihood Including the Auxiliary Part

          H0 Value                      -18075.487
          H0 Scaling Correction Factor      1.3601
            for MLR
          H1 Value                      -18068.423
          H1 Scaling Correction Factor      1.2948
            for MLR

Information Criteria Including the Auxiliary Part

          Number of Free Parameters             56
          Akaike (AIC)                   36262.973
          Bayesian (BIC)                 36561.842
          Sample-Size Adjusted BIC       36383.944
            (n* = (n + 2) / 24)

Chi-Square Test of Model Fit

          Value                             15.902*
          Degrees of Freedom                     9
          P-Value                           0.0690
          Scaling Correction Factor         0.8885
            for MLR

*   The chi-square value for MLM, MLMV, MLR, ULSMV, WLSM and WLSMV cannot be used
    for chi-square difference testing in the regular way.  MLM, MLR and WLSM
    chi-square difference testing is described on the Mplus website.  MLMV, WLSMV,
    and ULSMV difference testing is done using the DIFFTEST option.

RMSEA (Root Mean Square Error Of Approximation)

          Estimate                           0.022
          90 Percent C.I.                    0.000  0.040
          Probability RMSEA <= .05           0.997

CFI/TLI

          CFI                                0.997
          TLI                                0.991

Chi-Square Test of Model Fit for the Baseline Model

          Value                           2388.335
          Degrees of Freedom                    28
          P-Value                           0.0000

SRMR (Standardized Root Mean Square Residual)

          Value                              0.012


MODEL RESULTS

                                                    Two-Tailed
                    Estimate       S.E.  Est./S.E.    P-Value

 INT      |
    SATLIF0            1.000      0.000    999.000    999.000
    SATLIF1            1.000      0.000    999.000    999.000
    SATLIF2            1.000      0.000    999.000    999.000

 SLP      |
    SATLIF0            0.000      0.000    999.000    999.000
    SATLIF1            1.000      0.000    999.000    999.000
    SATLIF2            2.000      0.000    999.000    999.000

 INT      ON
    AAGIUNB5          -0.255      0.134     -1.905      0.057
    AAGIOVB5          -0.389      0.250     -1.555      0.120

 SLP      ON
    AAGIUNB5           0.079      0.112      0.700      0.484
    AAGIOVB5           0.224      0.138      1.614      0.106

 SATLIF0  ON
    A0                -0.017      0.016     -1.081      0.280

 SATLIF1  ON
    A1                 0.009      0.013      0.695      0.487

 SATLIF2  ON
    A2                 0.014      0.015      0.923      0.356

 SLP      WITH
    INT               -0.232      0.145     -1.593      0.111

 AAGIOVB5 WITH
    AAGIUNB5          -0.026      0.003     -8.211      0.000

 A0       WITH
    AAGIUNB5           0.037      0.053      0.710      0.477
    AAGIOVB5           0.051      0.035      1.436      0.151

 A1       WITH
    AAGIUNB5          -0.046      0.060     -0.777      0.437
    AAGIOVB5           0.070      0.040      1.744      0.081
    A0                10.031      0.284     35.280      0.000

 A2       WITH
    AAGIUNB5          -0.040      0.065     -0.613      0.540
    AAGIOVB5           0.071      0.045      1.582      0.114
    A0                10.306      0.347     29.691      0.000
    A1                11.146      0.444     25.092      0.000

 Means
    AAGIUNB5           0.279      0.015     18.277      0.000
    AAGIOVB5           0.092      0.011      8.703      0.000
    A0                 4.806      0.092     52.025      0.000
    A1                16.980      0.100    170.203      0.000
    A2                28.997      0.113    257.057      0.000

 Intercepts
    SATLIF0            0.000      0.000    999.000    999.000
    SATLIF1            0.000      0.000    999.000    999.000
    SATLIF2            0.000      0.000    999.000    999.000
    INT                7.919      0.098     80.559      0.000
    SLP               -0.466      0.226     -2.059      0.039

 Variances
    AAGIUNB5           0.201      0.007     27.311      0.000
    AAGIOVB5           0.083      0.009      9.418      0.000
    A0                10.116      0.265     38.169      0.000
    A1                11.287      0.407     27.749      0.000
    A2                12.645      0.596     21.201      0.000

 Residual Variances
    SATLIF0            1.198      0.234      5.124      0.000
    SATLIF1            1.276      0.142      8.973      0.000
    SATLIF2            1.102      0.269      4.101      0.000
    INT                1.334      0.237      5.619      0.000
    SLP                0.277      0.134      2.068      0.039


QUALITY OF NUMERICAL RESULTS

     Condition Number for the Information Matrix              0.931E-07
       (ratio of smallest to largest eigenvalue)


     Beginning Time:  18:12:05
        Ending Time:  18:12:31
       Elapsed Time:  00:00:26


MUTHEN & MUTHEN
3463 Stoner Ave.
Los Angeles, CA  90066

Tel: (310) 391-9971
Fax: (310) 391-8971
Web: www.StatModel.com
Support: Support@StatModel.com

Copyright (c) 1998-2021 Muthen & Muthen


###########################################################################
########## The AAG and the Covariates Predicting SWB (Model III) ##########
###########################################################################

#########################
#### AAG-Threshold 0 ####
#########################

Mplus VERSION 8.6
MUTHEN & MUTHEN
07/27/2021   5:44 PM

INPUT INSTRUCTIONS

  TITLE: 		Consequences of the AAG - Latent growth curve model
              (Life satisfaction, conditional model)

  DATA: 		FILE = "SOEP_analyse_Mplus.dat";

  VARIABLE: 	NAMES = sex vocbint isei migrat coga1 coga2 coga3 coga4
                      coga5 coga6 coga7 coga8 coga9 coga10 coga11 coga12
                      coga13 coga14 coga15 coga16 coga17 coga18 coga19
                      coga20 cogb1 cogb2 cogb3 cogb4 cogb5 cogb6 cogb7 cogb8
                      cogb9 cogb10 cogb11 cogb12 cogb13 cogb14 cogb15 cogb16
                      cogb17 cogb18 cogb19 cogb20 cogc1 cogc2 cogc3 cogc4
                      cogc5 cogc6 cogc7 cogc8 cogc9 cogc10 cogc11 cogc12
                      cogc13 cogc14 cogc15 cogc16 cogc17 cogc18 cogc19
                      cogc20 bfC1 bfC2 bfC3 bfE1 bfE2 bfE3 bfA1 bfA2 bfA3
                      bfO1 bfO2 bfO3 bfO4 bfES1 bfES2 bfES3 aspisei vocyD
                      vocypost vocypre attisei aagi aagiunb aagiovb bfC
                      bfE bfA bfO bfES coga cogb cogc satjob0 satjob1
                      satjob2 satjob3 satinc0 satinc1 satinc2 satinc3
                      satlif0 satlif1 satlif2 satlif3 satlif00 a0 a1 a2 a3
                      b0 b1 b2 b3 c0 c1 c2 c3 C_iunb E_iunb A_iunb O_iunb
                      ES_iunb C_iovb E_iovb A_iovb O_iovb ES_iovb;
              USEVARIABLES = satlif0 satlif1 satlif2
                             aagiunb aagiovb
                             sex vocbint isei migrat vocypost vocypre
                             bfC bfE bfA bfO bfES
                             a0 a1 a2;
              MISSING = ALL (999);
              AUXILIARY = (M) attisei aspisei;

  MODEL:      Int Slp | satlif0@0 satlif1@1 satlif2@2;

              Int Slp ON aagiunb aagiovb
                         sex vocbint isei migrat vocypost vocypre
                         bfC bfE bfA bfO bfES;
              satlif0 ON a0;
              satlif1 ON a1;
              satlif2 ON a2;

              aagiunb aagiovb
              sex vocbint isei migrat vocypost vocypre
              bfC bfE bfA bfO bfES a0 a1 a2;

              Int (varInt);
              Slp (varSlp);

              MODEL CONSTRAINT:
              varInt > 0;
              varSlp > 0;

  ANALYSIS:	ESTIMATOR = MLR;
              COVERAGE = .02;
              STARTS = 100;


INPUT READING TERMINATED NORMALLY


Consequences of the AAG - Latent growth curve model
(Life satisfaction, conditional model)

SUMMARY OF ANALYSIS

Number of groups                                                 1
Number of observations                                        1536

Number of dependent variables                                    3
Number of independent variables                                 16
Number of continuous latent variables                            2

Observed dependent variables

  Continuous
   SATLIF0     SATLIF1     SATLIF2

Observed independent variables
   AAGIUNB     AAGIOVB     SEX         VOCBINT     ISEI        MIGRAT
   VOCYPOST    VOCYPRE     BFC         BFE         BFA         BFO
   BFES        A0          A1          A2

Observed auxiliary variables
   ATTISEI     ASPISEI

Continuous latent variables
   INT         SLP


Estimator                                                      MLR
Information matrix                                        OBSERVED
Maximum number of iterations                                  1000
Convergence criterion                                    0.500D-04
Maximum number of steepest descent iterations                   20
Maximum number of iterations for H1                           2000
Convergence criterion for H1                             0.100D-03
Random Starts Specifications
  Number of random starts                                      100
  Random starts scale                                    0.500D+01

Input data file(s)
  SOEP_analyse_Mplus.dat

Input data format  FREE


SUMMARY OF DATA

     Number of missing data patterns            60


COVARIANCE COVERAGE OF DATA

Minimum covariance coverage value   0.020


     PROPORTION OF DATA PRESENT


           Covariance Coverage
              SATLIF0       SATLIF1       SATLIF2       AAGIUNB       AAGIOVB
              ________      ________      ________      ________      ________
 SATLIF0        0.709
 SATLIF1        0.455         0.531
 SATLIF2        0.237         0.279         0.285
 AAGIUNB        0.423         0.364         0.206         0.473
 AAGIOVB        0.423         0.364         0.206         0.473         0.473
 SEX            0.709         0.531         0.285         0.473         0.473
 VOCBINT        0.709         0.531         0.285         0.473         0.473
 ISEI           0.288         0.198         0.091         0.192         0.192
 MIGRAT         0.709         0.531         0.285         0.473         0.473
 VOCYPOST       0.709         0.531         0.285         0.473         0.473
 VOCYPRE        0.709         0.531         0.285         0.473         0.473
 BFC            0.704         0.525         0.280         0.468         0.468
 BFE            0.702         0.523         0.279         0.466         0.466
 BFA            0.703         0.524         0.279         0.467         0.467
 BFO            0.701         0.521         0.279         0.465         0.465
 BFES           0.706         0.526         0.281         0.469         0.469
 A0             0.709         0.455         0.237         0.423         0.423
 A1             0.455         0.531         0.279         0.364         0.364
 A2             0.237         0.279         0.285         0.206         0.206


           Covariance Coverage
              SEX           VOCBINT       ISEI          MIGRAT        VOCYPOST
              ________      ________      ________      ________      ________
 SEX            1.000
 VOCBINT        1.000         1.000
 ISEI           0.445         0.445         0.445
 MIGRAT         1.000         1.000         0.445         1.000
 VOCYPOST       1.000         1.000         0.445         1.000         1.000
 VOCYPRE        1.000         1.000         0.445         1.000         1.000
 BFC            0.990         0.990         0.439         0.990         0.990
 BFE            0.987         0.987         0.440         0.987         0.987
 BFA            0.989         0.989         0.438         0.989         0.989
 BFO            0.980         0.980         0.434         0.980         0.980
 BFES           0.992         0.992         0.441         0.992         0.992
 A0             0.709         0.709         0.288         0.709         0.709
 A1             0.531         0.531         0.198         0.531         0.531
 A2             0.285         0.285         0.091         0.285         0.285


           Covariance Coverage
              VOCYPRE       BFC           BFE           BFA           BFO
              ________      ________      ________      ________      ________
 VOCYPRE        1.000
 BFC            0.990         0.990
 BFE            0.987         0.986         0.987
 BFA            0.989         0.988         0.984         0.989
 BFO            0.980         0.979         0.976         0.977         0.980
 BFES           0.992         0.990         0.987         0.989         0.980
 A0             0.709         0.704         0.702         0.703         0.701
 A1             0.531         0.525         0.523         0.524         0.521
 A2             0.285         0.280         0.279         0.279         0.279


           Covariance Coverage
              BFES          A0            A1            A2
              ________      ________      ________      ________
 BFES           0.992
 A0             0.706         0.709
 A1             0.526         0.455         0.531
 A2             0.281         0.237         0.279         0.285


UNIVARIATE SAMPLE STATISTICS


     UNIVARIATE HIGHER-ORDER MOMENT DESCRIPTIVE STATISTICS

         Variable/         Mean/     Skewness/   Minimum/ % with                Percentiles
        Sample Size      Variance    Kurtosis    Maximum  Min/Max      20%/60%    40%/80%    Median

     SATLIF0               7.735      -1.291       0.000    0.18%       7.000      8.000      8.000
            1089.000       2.553       2.718      10.000    9.64%       8.000      9.000
     SATLIF1               7.577      -1.018       0.000    0.25%       7.000      7.000      8.000
             815.000       2.386       1.717      10.000    6.99%       8.000      9.000
     SATLIF2               7.373      -1.374       0.000    0.46%       6.000      7.000      8.000
             437.000       2.655       2.545      10.000    3.43%       8.000      9.000
     AAGIUNB               0.331       0.720       0.000   66.94%       0.000      0.000      0.000
             726.000       0.221      -1.481       1.000   33.06%       0.000      1.000
     AAGIOVB               0.146       2.005       0.000   85.40%       0.000      0.000      0.000
             726.000       0.125       2.020       1.000   14.60%       0.000      0.000
     SEX                   0.452       0.191       0.000   54.75%       0.000      0.000      0.000
            1536.000       0.248      -1.964       1.000   45.25%       1.000      1.000
     VOCBINT               0.233       1.263       0.000   76.69%       0.000      0.000      0.000
            1536.000       0.179      -0.406       1.000   23.31%       0.000      1.000
     ISEI                 42.443       0.461      11.740    0.15%      25.950     30.340     38.880
             683.000     346.501      -0.861      88.310    0.29%      48.100     57.250
     MIGRAT                0.189       1.585       0.000   81.05%       0.000      0.000      0.000
            1536.000       0.154       0.512       1.000   18.95%       0.000      0.000
     VOCYPOST              0.339       0.682       0.000   66.15%       0.000      0.000      0.000
            1536.000       0.224      -1.534       1.000   33.85%       0.000      1.000
     VOCYPRE               0.213       1.403       0.000   78.71%       0.000      0.000      0.000
            1536.000       0.168      -0.032       1.000   21.29%       0.000      1.000
     BFC                   4.951      -0.243       1.000    0.13%       4.000      4.667      5.000
            1521.000       1.215      -0.221       7.000    4.47%       5.333      6.000
     BFE                   4.899      -0.329       1.000    0.20%       4.000      4.667      5.000
            1516.000       1.552      -0.277       7.000    5.47%       5.333      6.000
     BFA                   5.351      -0.394       1.000    0.07%       4.667      5.000      5.333
            1519.000       0.856       0.147       7.000    4.54%       5.667      6.000
     BFO                   4.639      -0.002       1.500    0.07%       3.750      4.250      4.750
            1506.000       0.994      -0.331       7.000    1.20%       5.000      5.500
     BFES                  4.047      -0.071       1.000    0.72%       3.000      3.667      4.000
            1524.000       1.309      -0.248       7.000    0.26%       4.333      5.000
     A0                    5.145      -0.266       0.000    7.53%       2.000      5.000      6.000
            1089.000       9.022      -1.153      10.000    4.68%       6.000      8.000
     A1                   17.040      -0.104       9.000    0.12%      13.000     17.000     18.000
             815.000      11.600      -0.772      26.000    0.49%      18.000     20.000
     A2                   28.789      -0.208      18.000    0.23%      25.000     28.000     30.000
             437.000      12.345      -0.544      39.000    0.23%      30.000     32.000
     ATTISEI              39.563       0.187      16.000    0.80%      30.000     37.000     39.000
             997.000     109.125      -0.902      60.000    0.70%      40.000     51.000
     ASPISEI              43.708       0.921      16.000    0.55%      31.000     38.000     40.000
            1265.000     214.626       0.574      88.000    1.82%      43.000     55.000


RANDOM STARTS RESULTS RANKED FROM THE BEST TO THE WORST FIT FUNCTION VALUES

Fit function values at local maxima and random start numbers:

             15.9797         72
             15.9797         51
             15.9797         95
             15.9797         94
             15.9797         66
             15.9797         60
             15.9797         6
             15.9797         54
             15.9797         22
             15.9797         88
             15.9797         23
             15.9797         55
             15.9797         38
             15.9797         82
             15.9797         44
             15.9797         56
             15.9797         13
             15.9797         77
             15.9797         71
             15.9797         57
             15.9797         76
             15.9797         79
             15.9797         25
             15.9797         92
             15.9797         36
             15.9797         87
             15.9797         97
             15.9797         37
             15.9797         96
             15.9797         30
             15.9797         3
             15.9797         63
             15.9797         46
             15.9797         74
             15.9797         90
             15.9797         100
             15.9797         40
             15.9797         43
             15.9797         17
             15.9797         12
             15.9797         unperturbed
             15.9797         70
             15.9797         21
             15.9797         98
             15.9797         5
             15.9797         53
             15.9797         15
             15.9797         34
             15.9797         52
             15.9797         8

51 starting value run(s) did not converge.


MODEL FIT INFORMATION

Number of Free Parameters                      189

Loglikelihood Including the Auxiliary Part

          H0 Value                      -36458.520
          H0 Scaling Correction Factor      1.0535
            for MLR
          H1 Value                      -36450.530
          H1 Scaling Correction Factor      1.0526
            for MLR

Information Criteria Including the Auxiliary Part

          Number of Free Parameters            232
          Akaike (AIC)                   73381.040
          Bayesian (BIC)                 74619.210
          Sample-Size Adjusted BIC       73882.203
            (n* = (n + 2) / 24)

Chi-Square Test of Model Fit

          Value                             15.326*
          Degrees of Freedom                    20
          P-Value                           0.7575
          Scaling Correction Factor         1.0426
            for MLR

*   The chi-square value for MLM, MLMV, MLR, ULSMV, WLSM and WLSMV cannot be used
    for chi-square difference testing in the regular way.  MLM, MLR and WLSM
    chi-square difference testing is described on the Mplus website.  MLMV, WLSMV,
    and ULSMV difference testing is done using the DIFFTEST option.

RMSEA (Root Mean Square Error Of Approximation)

          Estimate                           0.000
          90 Percent C.I.                    0.000  0.016
          Probability RMSEA <= .05           1.000

CFI/TLI

          CFI                                1.000
          TLI                                1.000

Chi-Square Test of Model Fit for the Baseline Model

          Value                           3817.170
          Degrees of Freedom                   171
          P-Value                           0.0000

SRMR (Standardized Root Mean Square Residual)

          Value                              0.006


MODEL RESULTS

                                                    Two-Tailed
                    Estimate       S.E.  Est./S.E.    P-Value

 INT      |
    SATLIF0            1.000      0.000    999.000    999.000
    SATLIF1            1.000      0.000    999.000    999.000
    SATLIF2            1.000      0.000    999.000    999.000

 SLP      |
    SATLIF0            0.000      0.000    999.000    999.000
    SATLIF1            1.000      0.000    999.000    999.000
    SATLIF2            2.000      0.000    999.000    999.000

 INT      ON
    AAGIUNB           -0.185      0.135     -1.367      0.172
    AAGIOVB           -0.448      0.185     -2.423      0.015
    SEX               -0.079      0.095     -0.835      0.404
    VOCBINT            0.355      0.111      3.214      0.001
    ISEI               0.002      0.004      0.477      0.634
    MIGRAT             0.244      0.126      1.938      0.053
    VOCYPOST          -0.138      0.114     -1.212      0.225
    VOCYPRE           -0.335      0.120     -2.781      0.005
    BFC                0.095      0.041      2.314      0.021
    BFE                0.084      0.043      1.963      0.050
    BFA                0.220      0.053      4.134      0.000
    BFO                0.082      0.049      1.664      0.096
    BFES               0.165      0.044      3.707      0.000

 SLP      ON
    AAGIUNB           -0.033      0.115     -0.288      0.773
    AAGIOVB            0.120      0.114      1.054      0.292
    SEX                0.024      0.079      0.308      0.758
    VOCBINT           -0.223      0.107     -2.078      0.038
    ISEI              -0.004      0.004     -0.928      0.353
    MIGRAT            -0.057      0.107     -0.531      0.595
    VOCYPOST          -0.138      0.098     -1.408      0.159
    VOCYPRE           -0.097      0.101     -0.967      0.333
    BFC               -0.049      0.033     -1.495      0.135
    BFE               -0.006      0.033     -0.183      0.855
    BFA               -0.058      0.043     -1.349      0.177
    BFO               -0.050      0.040     -1.259      0.208
    BFES               0.072      0.040      1.809      0.071

 SATLIF0  ON
    A0                 0.010      0.016      0.639      0.523

 SATLIF1  ON
    A1                 0.023      0.013      1.744      0.081

 SATLIF2  ON
    A2                 0.026      0.016      1.635      0.102

 SLP      WITH
    INT               -0.185      0.133     -1.391      0.164

 AAGIOVB  WITH
    AAGIUNB           -0.050      0.005    -10.978      0.000

 SEX      WITH
    AAGIUNB            0.018      0.008      2.245      0.025
    AAGIOVB            0.006      0.006      0.959      0.337

 VOCBINT  WITH
    AAGIUNB           -0.045      0.006     -7.690      0.000
    AAGIOVB           -0.009      0.005     -1.843      0.065
    SEX               -0.019      0.005     -3.568      0.000

 ISEI     WITH
    AAGIUNB            0.057      0.464      0.124      0.902
    AAGIOVB           -0.158      0.384     -0.411      0.681
    SEX               -0.517      0.350     -1.479      0.139
    VOCBINT           -0.307      0.274     -1.118      0.264

 MIGRAT   WITH
    AAGIUNB            0.007      0.006      1.160      0.246
    AAGIOVB           -0.001      0.005     -0.211      0.833
    SEX                0.007      0.005      1.475      0.140
    VOCBINT           -0.009      0.004     -2.259      0.024
    ISEI              -1.289      0.249     -5.179      0.000

 VOCYPOST WITH
    AAGIUNB           -0.029      0.007     -3.949      0.000
    AAGIOVB            0.007      0.006      1.077      0.281
    SEX               -0.008      0.006     -1.335      0.182
    VOCBINT            0.006      0.005      1.234      0.217
    ISEI              -0.560      0.496     -1.130      0.258
    MIGRAT            -0.008      0.005     -1.766      0.077

 VOCYPRE  WITH
    AAGIUNB           -0.010      0.006     -1.653      0.098
    AAGIOVB           -0.010      0.005     -2.285      0.022
    SEX               -0.004      0.005     -0.748      0.454
    VOCBINT           -0.001      0.004     -0.180      0.857
    ISEI               0.631      0.703      0.898      0.369
    MIGRAT            -0.006      0.004     -1.661      0.097
    VOCYPOST          -0.072      0.004    -20.511      0.000

 BFC      WITH
    AAGIUNB           -0.052      0.018     -2.827      0.005
    AAGIOVB           -0.008      0.014     -0.590      0.555
    SEX                0.048      0.014      3.453      0.001
    VOCBINT            0.027      0.011      2.498      0.012
    ISEI              -1.147      0.794     -1.444      0.149
    MIGRAT             0.025      0.012      2.130      0.033
    VOCYPOST           0.013      0.013      1.004      0.315
    VOCYPRE            0.009      0.011      0.795      0.427

 BFE      WITH
    AAGIUNB            0.031      0.020      1.589      0.112
    AAGIOVB           -0.004      0.017     -0.211      0.833
    SEX                0.024      0.016      1.502      0.133
    VOCBINT           -0.009      0.013     -0.640      0.522
    ISEI               1.358      0.875      1.552      0.121
    MIGRAT             0.025      0.012      1.995      0.046
    VOCYPOST           0.014      0.015      0.920      0.358
    VOCYPRE           -0.008      0.013     -0.651      0.515
    BFC                0.096      0.039      2.435      0.015

 BFA      WITH
    AAGIUNB           -0.006      0.014     -0.423      0.672
    AAGIOVB            0.002      0.012      0.166      0.868
    SEX                0.047      0.012      3.992      0.000
    VOCBINT            0.005      0.010      0.544      0.587
    ISEI               0.387      0.676      0.573      0.566
    MIGRAT             0.008      0.009      0.843      0.399
    VOCYPOST          -0.004      0.011     -0.385      0.700
    VOCYPRE           -0.001      0.010     -0.134      0.893
    BFC                0.299      0.028     10.592      0.000
    BFE                0.036      0.032      1.114      0.265

 BFO      WITH
    AAGIUNB            0.080      0.016      5.095      0.000
    AAGIOVB           -0.017      0.012     -1.427      0.154
    SEX                0.052      0.013      4.083      0.000
    VOCBINT           -0.032      0.011     -2.829      0.005
    ISEI               0.848      0.690      1.229      0.219
    MIGRAT             0.038      0.010      3.593      0.000
    VOCYPOST          -0.028      0.012     -2.292      0.022
    VOCYPRE           -0.003      0.010     -0.325      0.745
    BFC                0.149      0.030      5.046      0.000
    BFE                0.290      0.033      8.770      0.000
    BFA                0.127      0.026      4.949      0.000

 BFES     WITH
    AAGIUNB           -0.032      0.019     -1.737      0.082
    AAGIOVB           -0.003      0.017     -0.184      0.854
    SEX               -0.162      0.014    -11.523      0.000
    VOCBINT            0.036      0.012      2.920      0.003
    ISEI               2.239      0.808      2.772      0.006
    MIGRAT            -0.025      0.011     -2.166      0.030
    VOCYPOST           0.058      0.014      4.142      0.000
    VOCYPRE            0.008      0.012      0.707      0.480
    BFC                0.098      0.036      2.736      0.006
    BFE                0.198      0.039      5.113      0.000
    BFA                0.044      0.029      1.510      0.131
    BFO               -0.097      0.032     -3.072      0.002

 A0       WITH
    AAGIUNB            0.007      0.054      0.135      0.892
    AAGIOVB            0.032      0.043      0.747      0.455
    SEX               -0.020      0.045     -0.443      0.658
    VOCBINT           -0.336      0.034     -9.887      0.000
    ISEI              -1.094      2.627     -0.416      0.677
    MIGRAT             0.037      0.037      0.999      0.318
    VOCYPOST           0.210      0.041      5.104      0.000
    VOCYPRE            0.052      0.034      1.523      0.128
    BFC               -0.195      0.100     -1.947      0.052
    BFE                0.063      0.111      0.569      0.569
    BFA               -0.207      0.086     -2.415      0.016
    BFO                0.104      0.093      1.118      0.264
    BFES              -0.086      0.105     -0.813      0.416

 A1       WITH
    AAGIUNB           -0.077      0.061     -1.262      0.207
    AAGIOVB            0.067      0.049      1.361      0.174
    SEX               -0.057      0.050     -1.140      0.254
    VOCBINT           -0.243      0.035     -6.876      0.000
    ISEI               0.740      2.815      0.263      0.793
    MIGRAT             0.008      0.040      0.196      0.845
    VOCYPOST           0.305      0.046      6.667      0.000
    VOCYPRE            0.042      0.036      1.158      0.247
    BFC               -0.207      0.109     -1.900      0.057
    BFE                0.128      0.123      1.040      0.298
    BFA               -0.228      0.093     -2.445      0.014
    BFO               -0.002      0.098     -0.024      0.981
    BFES               0.013      0.117      0.112      0.911
    A0                 9.951      0.283     35.212      0.000

 A2       WITH
    AAGIUNB           -0.072      0.067     -1.070      0.285
    AAGIOVB            0.030      0.056      0.531      0.596
    SEX               -0.029      0.058     -0.507      0.612
    VOCBINT           -0.226      0.040     -5.602      0.000
    ISEI               1.623      3.556      0.457      0.648
    MIGRAT            -0.034      0.048     -0.715      0.475
    VOCYPOST           0.352      0.053      6.665      0.000
    VOCYPRE            0.058      0.041      1.407      0.159
    BFC               -0.104      0.126     -0.827      0.408
    BFE                0.161      0.140      1.146      0.252
    BFA               -0.234      0.106     -2.213      0.027
    BFO                0.063      0.115      0.547      0.585
    BFES               0.015      0.131      0.111      0.912
    A0                10.240      0.344     29.727      0.000
    A1                11.381      0.452     25.170      0.000

 Means
    AAGIUNB            0.348      0.016     21.395      0.000
    AAGIOVB            0.151      0.013     11.424      0.000
    SEX                0.452      0.013     35.628      0.000
    VOCBINT            0.233      0.011     21.606      0.000
    ISEI              43.249      1.105     39.154      0.000
    MIGRAT             0.189      0.010     18.948      0.000
    VOCYPOST           0.339      0.012     28.038      0.000
    VOCYPRE            0.213      0.010     20.382      0.000
    BFC                4.951      0.028    175.272      0.000
    BFE                4.900      0.032    153.075      0.000
    BFA                5.351      0.024    225.522      0.000
    BFO                4.638      0.026    180.687      0.000
    BFES               4.047      0.029    138.168      0.000
    A0                 4.856      0.092     52.649      0.000
    A1                16.947      0.102    165.695      0.000
    A2                28.921      0.119    242.517      0.000

 Intercepts
    SATLIF0            0.000      0.000    999.000    999.000
    SATLIF1            0.000      0.000    999.000    999.000
    SATLIF2            0.000      0.000    999.000    999.000
    INT                4.626      0.472      9.806      0.000
    SLP                0.310      0.460      0.673      0.501

 Variances
    AAGIUNB            0.224      0.006     36.106      0.000
    AAGIOVB            0.125      0.009     13.414      0.000
    SEX                0.248      0.001    205.226      0.000
    VOCBINT            0.179      0.006     31.038      0.000
    ISEI             347.802     15.027     23.146      0.000
    MIGRAT             0.154      0.006     24.727      0.000
    VOCYPOST           0.224      0.004     57.433      0.000
    VOCYPRE            0.168      0.006     27.939      0.000
    BFC                1.215      0.042     29.235      0.000
    BFE                1.552      0.052     29.669      0.000
    BFA                0.856      0.032     26.609      0.000
    BFO                0.993      0.033     30.059      0.000
    BFES               1.309      0.044     29.498      0.000
    A0                 9.828      0.260     37.862      0.000
    A1                11.445      0.410     27.893      0.000
    A2                12.961      0.610     21.260      0.000

 Residual Variances
    SATLIF0            1.202      0.223      5.392      0.000
    SATLIF1            1.259      0.135      9.293      0.000
    SATLIF2            1.141      0.267      4.274      0.000
    INT                1.135      0.220      5.158      0.000
    SLP                0.231      0.123      1.883      0.060


QUALITY OF NUMERICAL RESULTS

     Condition Number for the Information Matrix              0.678E-07
       (ratio of smallest to largest eigenvalue)


     Beginning Time:  17:44:51
        Ending Time:  17:51:07
       Elapsed Time:  00:06:16


MUTHEN & MUTHEN
3463 Stoner Ave.
Los Angeles, CA  90066

Tel: (310) 391-9971
Fax: (310) 391-8971
Web: www.StatModel.com
Support: Support@StatModel.com

Copyright (c) 1998-2021 Muthen & Muthen


############################
#### AAG-Threshold +/−5 ####
############################

Mplus VERSION 8.6
MUTHEN & MUTHEN
07/27/2021   6:43 PM

INPUT INSTRUCTIONS

  TITLE: 		Consequences of the AAG - Latent growth curve model
              (Life satisfaction, conditional model)

  DATA: 		FILE = "SOEP_analyse_Mplus5.dat";

  VARIABLE: 	NAMES = sex vocbint isei migrat coga1 coga2 coga3 coga4
                      coga5 coga6 coga7 coga8 coga9 coga10 coga11 coga12
                      coga13 coga14 coga15 coga16 coga17 coga18 coga19
                      coga20 cogb1 cogb2 cogb3 cogb4 cogb5 cogb6 cogb7 cogb8
                      cogb9 cogb10 cogb11 cogb12 cogb13 cogb14 cogb15 cogb16
                      cogb17 cogb18 cogb19 cogb20 cogc1 cogc2 cogc3 cogc4
                      cogc5 cogc6 cogc7 cogc8 cogc9 cogc10 cogc11 cogc12
                      cogc13 cogc14 cogc15 cogc16 cogc17 cogc18 cogc19
                      cogc20 bfC1 bfC2 bfC3 bfE1 bfE2 bfE3 bfA1 bfA2 bfA3
                      bfO1 bfO2 bfO3 bfO4 bfES1 bfES2 bfES3 aspisei vocyD
                      vocypost vocypre attisei aagi aagiunb aagiovb
                      aagiunb5 aagiovb5 aagiunb10 aagiovb10 aagiunb15 aagiovb15
                      bfC bfE bfA bfO bfES coga cogb cogc satjob0 satjob1
                      satjob2 satjob3 satinc0 satinc1 satinc2 satinc3
                      satlif0 satlif1 satlif2 satlif3 satlif00 a0 a1 a2 a3
                      b0 b1 b2 b3 c0 c1 c2 c3;
              USEVARIABLES = satlif0 satlif1 satlif2
                             aagiunb5 aagiovb5
                             sex vocbint isei migrat vocypost vocypre
                             bfC bfE bfA bfO bfES
                             a0 a1 a2;
              MISSING = ALL (999);
              AUXILIARY = (M) attisei aspisei;

  MODEL:      Int Slp | satlif0@0 satlif1@1 satlif2@2;

              Int Slp ON aagiunb5 aagiovb5
                         sex vocbint isei migrat vocypost vocypre
                         bfC bfE bfA bfO bfES;
              satlif0 ON a0;
              satlif1 ON a1;
              satlif2 ON a2;

              aagiunb5 aagiovb5
              sex vocbint isei migrat vocypost vocypre
              bfC bfE bfA bfO bfES a0 a1 a2;

              Int (varInt);
              Slp (varSlp);

              MODEL CONSTRAINT:
              varInt > 0;
              varSlp > 0;

  ANALYSIS:	ESTIMATOR = MLR;
              COVERAGE = .02;
              STARTS = 100;


INPUT READING TERMINATED NORMALLY


Consequences of the AAG - Latent growth curve model
(Life satisfaction, conditional model)

SUMMARY OF ANALYSIS

Number of groups                                                 1
Number of observations                                        1536

Number of dependent variables                                    3
Number of independent variables                                 16
Number of continuous latent variables                            2

Observed dependent variables

  Continuous
   SATLIF0     SATLIF1     SATLIF2

Observed independent variables
   AAGIUNB5    AAGIOVB5    SEX         VOCBINT     ISEI        MIGRAT
   VOCYPOST    VOCYPRE     BFC         BFE         BFA         BFO
   BFES        A0          A1          A2

Observed auxiliary variables
   ATTISEI     ASPISEI

Continuous latent variables
   INT         SLP


Estimator                                                      MLR
Information matrix                                        OBSERVED
Maximum number of iterations                                  1000
Convergence criterion                                    0.500D-04
Maximum number of steepest descent iterations                   20
Maximum number of iterations for H1                           2000
Convergence criterion for H1                             0.100D-03
Random Starts Specifications
  Number of random starts                                      100
  Random starts scale                                    0.500D+01

Input data file(s)
  SOEP_analyse_Mplus5.dat

Input data format  FREE


SUMMARY OF DATA

     Number of missing data patterns            60


COVARIANCE COVERAGE OF DATA

Minimum covariance coverage value   0.020


     PROPORTION OF DATA PRESENT


           Covariance Coverage
              SATLIF0       SATLIF1       SATLIF2       AAGIUNB5      AAGIOVB5
              ________      ________      ________      ________      ________
 SATLIF0        0.709
 SATLIF1        0.455         0.531
 SATLIF2        0.237         0.279         0.285
 AAGIUNB5       0.423         0.364         0.206         0.473
 AAGIOVB5       0.423         0.364         0.206         0.473         0.473
 SEX            0.709         0.531         0.285         0.473         0.473
 VOCBINT        0.709         0.531         0.285         0.473         0.473
 ISEI           0.288         0.198         0.091         0.192         0.192
 MIGRAT         0.709         0.531         0.285         0.473         0.473
 VOCYPOST       0.709         0.531         0.285         0.473         0.473
 VOCYPRE        0.709         0.531         0.285         0.473         0.473
 BFC            0.704         0.525         0.280         0.468         0.468
 BFE            0.702         0.523         0.279         0.466         0.466
 BFA            0.703         0.524         0.279         0.467         0.467
 BFO            0.701         0.521         0.279         0.465         0.465
 BFES           0.706         0.526         0.281         0.469         0.469
 A0             0.709         0.455         0.237         0.423         0.423
 A1             0.455         0.531         0.279         0.364         0.364
 A2             0.237         0.279         0.285         0.206         0.206


           Covariance Coverage
              SEX           VOCBINT       ISEI          MIGRAT        VOCYPOST
              ________      ________      ________      ________      ________
 SEX            1.000
 VOCBINT        1.000         1.000
 ISEI           0.445         0.445         0.445
 MIGRAT         1.000         1.000         0.445         1.000
 VOCYPOST       1.000         1.000         0.445         1.000         1.000
 VOCYPRE        1.000         1.000         0.445         1.000         1.000
 BFC            0.990         0.990         0.439         0.990         0.990
 BFE            0.987         0.987         0.440         0.987         0.987
 BFA            0.989         0.989         0.438         0.989         0.989
 BFO            0.980         0.980         0.434         0.980         0.980
 BFES           0.992         0.992         0.441         0.992         0.992
 A0             0.709         0.709         0.288         0.709         0.709
 A1             0.531         0.531         0.198         0.531         0.531
 A2             0.285         0.285         0.091         0.285         0.285


           Covariance Coverage
              VOCYPRE       BFC           BFE           BFA           BFO
              ________      ________      ________      ________      ________
 VOCYPRE        1.000
 BFC            0.990         0.990
 BFE            0.987         0.986         0.987
 BFA            0.989         0.988         0.984         0.989
 BFO            0.980         0.979         0.976         0.977         0.980
 BFES           0.992         0.990         0.987         0.989         0.980
 A0             0.709         0.704         0.702         0.703         0.701
 A1             0.531         0.525         0.523         0.524         0.521
 A2             0.285         0.280         0.279         0.279         0.279


           Covariance Coverage
              BFES          A0            A1            A2
              ________      ________      ________      ________
 BFES           0.992
 A0             0.706         0.709
 A1             0.526         0.455         0.531
 A2             0.281         0.237         0.279         0.285


UNIVARIATE SAMPLE STATISTICS


     UNIVARIATE HIGHER-ORDER MOMENT DESCRIPTIVE STATISTICS

         Variable/         Mean/     Skewness/   Minimum/ % with                Percentiles
        Sample Size      Variance    Kurtosis    Maximum  Min/Max      20%/60%    40%/80%    Median

     SATLIF0               7.735      -1.291       0.000    0.18%       7.000      8.000      8.000
            1089.000       2.553       2.718      10.000    9.64%       8.000      9.000
     SATLIF1               7.577      -1.018       0.000    0.25%       7.000      7.000      8.000
             815.000       2.386       1.717      10.000    6.99%       8.000      9.000
     SATLIF2               7.373      -1.374       0.000    0.46%       6.000      7.000      8.000
             437.000       2.655       2.545      10.000    3.43%       8.000      9.000
     AAGIUNB5              0.274       1.013       0.000   72.59%       0.000      0.000      0.000
             726.000       0.199      -0.974       1.000   27.41%       0.000      1.000
     AAGIOVB5              0.091       2.846       0.000   90.91%       0.000      0.000      0.000
             726.000       0.083       6.100       1.000    9.09%       0.000      0.000
     SEX                   0.452       0.191       0.000   54.75%       0.000      0.000      0.000
            1536.000       0.248      -1.964       1.000   45.25%       1.000      1.000
     VOCBINT               0.233       1.263       0.000   76.69%       0.000      0.000      0.000
            1536.000       0.179      -0.406       1.000   23.31%       0.000      1.000
     ISEI                 42.443       0.461      11.740    0.15%      25.950     30.340     38.880
             683.000     346.501      -0.861      88.310    0.29%      48.100     57.250
     MIGRAT                0.189       1.585       0.000   81.05%       0.000      0.000      0.000
            1536.000       0.154       0.512       1.000   18.95%       0.000      0.000
     VOCYPOST              0.339       0.682       0.000   66.15%       0.000      0.000      0.000
            1536.000       0.224      -1.534       1.000   33.85%       0.000      1.000
     VOCYPRE               0.213       1.403       0.000   78.71%       0.000      0.000      0.000
            1536.000       0.168      -0.032       1.000   21.29%       0.000      1.000
     BFC                   4.951      -0.243       1.000    0.13%       4.000      4.667      5.000
            1521.000       1.215      -0.221       7.000    4.47%       5.333      6.000
     BFE                   4.899      -0.329       1.000    0.20%       4.000      4.667      5.000
            1516.000       1.552      -0.277       7.000    5.47%       5.333      6.000
     BFA                   5.351      -0.394       1.000    0.07%       4.667      5.000      5.333
            1519.000       0.856       0.147       7.000    4.54%       5.667      6.000
     BFO                   4.639      -0.002       1.500    0.07%       3.750      4.250      4.750
            1506.000       0.994      -0.331       7.000    1.20%       5.000      5.500
     BFES                  4.047      -0.071       1.000    0.72%       3.000      3.667      4.000
            1524.000       1.309      -0.248       7.000    0.26%       4.333      5.000
     A0                    5.145      -0.266       0.000    7.53%       2.000      5.000      6.000
            1089.000       9.022      -1.153      10.000    4.68%       6.000      8.000
     A1                   17.040      -0.104       9.000    0.12%      13.000     17.000     18.000
             815.000      11.600      -0.772      26.000    0.49%      18.000     20.000
     A2                   28.789      -0.208      18.000    0.23%      25.000     28.000     30.000
             437.000      12.345      -0.544      39.000    0.23%      30.000     32.000
     ATTISEI              39.563       0.187      16.000    0.80%      30.000     37.000     39.000
             997.000     109.125      -0.902      60.000    0.70%      40.000     51.000
     ASPISEI              43.708       0.921      16.000    0.55%      31.000     38.000     40.000
            1265.000     214.626       0.574      88.000    1.82%      43.000     55.000


RANDOM STARTS RESULTS RANKED FROM THE BEST TO THE WORST FIT FUNCTION VALUES

Fit function values at local maxima and random start numbers:

             16.7485         15
             16.7485         93
             16.7485         76
             16.7485         73
             16.7485         90
             16.7485         61
             16.7485         unperturbed
             16.7485         67
             16.7485         64
             16.7485         62
             16.7485         78
             16.7485         27
             16.7485         5
             16.7485         22
             16.7485         100
             16.7485         7
             16.7485         54
             16.7485         43
             16.7485         95
             16.7485         17
             16.7485         19
             16.7485         88
             16.7485         70
             16.7485         36
             16.7485         92
             16.7485         46
             16.7485         21
             16.7485         65
             16.7485         48
             16.7485         96
             16.7485         66
             16.7485         82
             16.7485         57
             16.7485         14
             16.7485         71
             16.7485         44
             16.7485         80
             16.7485         23
             16.7485         6
             16.7485         51
             16.7485         31
             16.7485         45
             16.7485         68
             16.7485         1
             16.7485         33
             16.7485         94
             16.7485         8
             16.7485         13
             16.7485         20
             16.7485         56
             16.7485         10
             16.7485         28
             16.7485         40

48 starting value run(s) did not converge.


MODEL FIT INFORMATION

Number of Free Parameters                      189

Loglikelihood Including the Auxiliary Part

          H0 Value                      -36183.831
          H0 Scaling Correction Factor      1.0738
            for MLR
          H1 Value                      -36175.457
          H1 Scaling Correction Factor      1.0708
            for MLR

Information Criteria Including the Auxiliary Part

          Number of Free Parameters            232
          Akaike (AIC)                   72831.663
          Bayesian (BIC)                 74069.832
          Sample-Size Adjusted BIC       73332.825
            (n* = (n + 2) / 24)

Chi-Square Test of Model Fit

          Value                             16.166*
          Degrees of Freedom                    20
          P-Value                           0.7062
          Scaling Correction Factor         1.0360
            for MLR

*   The chi-square value for MLM, MLMV, MLR, ULSMV, WLSM and WLSMV cannot be used
    for chi-square difference testing in the regular way.  MLM, MLR and WLSM
    chi-square difference testing is described on the Mplus website.  MLMV, WLSMV,
    and ULSMV difference testing is done using the DIFFTEST option.

RMSEA (Root Mean Square Error Of Approximation)

          Estimate                           0.000
          90 Percent C.I.                    0.000  0.017
          Probability RMSEA <= .05           1.000

CFI/TLI

          CFI                                1.000
          TLI                                1.000

Chi-Square Test of Model Fit for the Baseline Model

          Value                           4318.688
          Degrees of Freedom                   171
          P-Value                           0.0000

SRMR (Standardized Root Mean Square Residual)

          Value                              0.007


MODEL RESULTS

                                                    Two-Tailed
                    Estimate       S.E.  Est./S.E.    P-Value

 INT      |
    SATLIF0            1.000      0.000    999.000    999.000
    SATLIF1            1.000      0.000    999.000    999.000
    SATLIF2            1.000      0.000    999.000    999.000

 SLP      |
    SATLIF0            0.000      0.000    999.000    999.000
    SATLIF1            1.000      0.000    999.000    999.000
    SATLIF2            2.000      0.000    999.000    999.000

 INT      ON
    AAGIUNB5          -0.195      0.137     -1.426      0.154
    AAGIOVB5          -0.406      0.242     -1.682      0.093
    SEX               -0.068      0.095     -0.715      0.474
    VOCBINT            0.366      0.110      3.344      0.001
    ISEI               0.002      0.004      0.565      0.572
    MIGRAT             0.236      0.125      1.896      0.058
    VOCYPOST          -0.143      0.113     -1.264      0.206
    VOCYPRE           -0.331      0.119     -2.767      0.006
    BFC                0.101      0.041      2.484      0.013
    BFE                0.084      0.043      1.976      0.048
    BFA                0.217      0.053      4.096      0.000
    BFO                0.079      0.049      1.607      0.108
    BFES               0.170      0.045      3.811      0.000

 SLP      ON
    AAGIUNB5           0.011      0.121      0.093      0.926
    AAGIOVB5           0.141      0.135      1.042      0.298
    SEX                0.022      0.080      0.271      0.787
    VOCBINT           -0.215      0.108     -1.994      0.046
    ISEI              -0.004      0.004     -0.881      0.378
    MIGRAT            -0.048      0.107     -0.452      0.651
    VOCYPOST          -0.129      0.098     -1.322      0.186
    VOCYPRE           -0.096      0.100     -0.962      0.336
    BFC               -0.049      0.033     -1.506      0.132
    BFE               -0.006      0.033     -0.196      0.845
    BFA               -0.057      0.043     -1.324      0.185
    BFO               -0.052      0.039     -1.319      0.187
    BFES               0.070      0.040      1.745      0.081

 SATLIF0  ON
    A0                 0.011      0.016      0.682      0.495

 SATLIF1  ON
    A1                 0.024      0.013      1.746      0.081

 SATLIF2  ON
    A2                 0.026      0.016      1.634      0.102

 SLP      WITH
    INT               -0.180      0.135     -1.337      0.181

 AAGIOVB5 WITH
    AAGIUNB5          -0.026      0.003     -8.182      0.000

 SEX      WITH
    AAGIUNB5           0.026      0.008      3.409      0.001
    AAGIOVB5           0.006      0.005      1.190      0.234

 VOCBINT  WITH
    AAGIUNB5          -0.042      0.005     -7.901      0.000
    AAGIOVB5          -0.007      0.004     -1.663      0.096
    SEX               -0.019      0.005     -3.568      0.000

 ISEI     WITH
    AAGIUNB5           0.233      0.445      0.524      0.600
    AAGIOVB5          -0.003      0.302     -0.009      0.993
    SEX               -0.541      0.350     -1.547      0.122
    VOCBINT           -0.351      0.274     -1.280      0.200

 MIGRAT   WITH
    AAGIUNB5           0.008      0.006      1.252      0.211
    AAGIOVB5          -0.004      0.004     -1.080      0.280
    SEX                0.007      0.005      1.475      0.140
    VOCBINT           -0.009      0.004     -2.259      0.024
    ISEI              -1.279      0.248     -5.149      0.000

 VOCYPOST WITH
    AAGIUNB5          -0.024      0.007     -3.515      0.000
    AAGIOVB5           0.003      0.005      0.519      0.604
    SEX               -0.008      0.006     -1.335      0.182
    VOCBINT            0.006      0.005      1.234      0.217
    ISEI              -0.511      0.503     -1.015      0.310
    MIGRAT            -0.008      0.005     -1.766      0.077

 VOCYPRE  WITH
    AAGIUNB5          -0.012      0.006     -2.054      0.040
    AAGIOVB5          -0.008      0.004     -2.269      0.023
    SEX               -0.004      0.005     -0.748      0.454
    VOCBINT           -0.001      0.004     -0.180      0.857
    ISEI               0.470      0.720      0.652      0.514
    MIGRAT            -0.006      0.004     -1.661      0.097
    VOCYPOST          -0.072      0.004    -20.511      0.000

 BFC      WITH
    AAGIUNB5          -0.034      0.017     -1.974      0.048
    AAGIOVB5           0.000      0.012     -0.036      0.971
    SEX                0.048      0.014      3.451      0.001
    VOCBINT            0.027      0.011      2.497      0.013
    ISEI              -1.066      0.793     -1.344      0.179
    MIGRAT             0.025      0.012      2.129      0.033
    VOCYPOST           0.013      0.013      1.002      0.317
    VOCYPRE            0.009      0.011      0.795      0.427

 BFE      WITH
    AAGIUNB5           0.052      0.018      2.820      0.005
    AAGIOVB5          -0.012      0.015     -0.819      0.413
    SEX                0.024      0.016      1.492      0.136
    VOCBINT           -0.009      0.013     -0.638      0.524
    ISEI               1.409      0.876      1.608      0.108
    MIGRAT             0.025      0.012      1.990      0.047
    VOCYPOST           0.014      0.015      0.926      0.355
    VOCYPRE           -0.008      0.013     -0.657      0.511
    BFC                0.096      0.039      2.432      0.015

 BFA      WITH
    AAGIUNB5          -0.001      0.013     -0.102      0.919
    AAGIOVB5           0.002      0.010      0.233      0.816
    SEX                0.047      0.012      3.993      0.000
    VOCBINT            0.005      0.010      0.543      0.587
    ISEI               0.479      0.678      0.706      0.480
    MIGRAT             0.008      0.009      0.843      0.399
    VOCYPOST          -0.004      0.011     -0.385      0.700
    VOCYPRE           -0.001      0.010     -0.134      0.893
    BFC                0.299      0.028     10.592      0.000
    BFE                0.036      0.032      1.111      0.266

 BFO      WITH
    AAGIUNB5           0.072      0.015      4.763      0.000
    AAGIOVB5          -0.021      0.010     -2.036      0.042
    SEX                0.052      0.013      4.081      0.000
    VOCBINT           -0.032      0.011     -2.829      0.005
    ISEI               0.889      0.690      1.289      0.197
    MIGRAT             0.038      0.010      3.595      0.000
    VOCYPOST          -0.028      0.012     -2.288      0.022
    VOCYPRE           -0.003      0.010     -0.328      0.743
    BFC                0.149      0.030      5.044      0.000
    BFE                0.290      0.033      8.768      0.000
    BFA                0.127      0.026      4.953      0.000

 BFES     WITH
    AAGIUNB5          -0.029      0.017     -1.660      0.097
    AAGIOVB5           0.012      0.015      0.783      0.433
    SEX               -0.162      0.014    -11.519      0.000
    VOCBINT            0.036      0.012      2.923      0.003
    ISEI               2.279      0.809      2.818      0.005
    MIGRAT            -0.025      0.011     -2.163      0.031
    VOCYPOST           0.058      0.014      4.140      0.000
    VOCYPRE            0.008      0.012      0.708      0.479
    BFC                0.099      0.036      2.738      0.006
    BFE                0.198      0.039      5.115      0.000
    BFA                0.044      0.029      1.510      0.131
    BFO               -0.097      0.032     -3.070      0.002

 A0       WITH
    AAGIUNB5           0.000      0.051      0.005      0.996
    AAGIOVB5           0.046      0.035      1.302      0.193
    SEX               -0.020      0.045     -0.443      0.658
    VOCBINT           -0.336      0.034     -9.881      0.000
    ISEI              -0.870      2.630     -0.331      0.741
    MIGRAT             0.037      0.037      0.997      0.319
    VOCYPOST           0.211      0.041      5.106      0.000
    VOCYPRE            0.053      0.034      1.526      0.127
    BFC               -0.195      0.100     -1.954      0.051
    BFE                0.063      0.111      0.571      0.568
    BFA               -0.207      0.086     -2.419      0.016
    BFO                0.104      0.093      1.121      0.262
    BFES              -0.085      0.105     -0.808      0.419

 A1       WITH
    AAGIUNB5          -0.078      0.059     -1.328      0.184
    AAGIOVB5           0.061      0.041      1.502      0.133
    SEX               -0.058      0.050     -1.159      0.246
    VOCBINT           -0.243      0.035     -6.881      0.000
    ISEI               0.945      2.816      0.335      0.737
    MIGRAT             0.008      0.040      0.200      0.841
    VOCYPOST           0.305      0.046      6.670      0.000
    VOCYPRE            0.041      0.036      1.144      0.253
    BFC               -0.208      0.109     -1.907      0.056
    BFE                0.129      0.123      1.050      0.294
    BFA               -0.228      0.093     -2.444      0.015
    BFO               -0.002      0.098     -0.025      0.980
    BFES               0.015      0.117      0.124      0.902
    A0                 9.948      0.283     35.187      0.000

 A2       WITH
    AAGIUNB5          -0.071      0.065     -1.105      0.269
    AAGIOVB5           0.064      0.045      1.424      0.154
    SEX               -0.027      0.058     -0.461      0.645
    VOCBINT           -0.227      0.040     -5.637      0.000
    ISEI               2.047      3.554      0.576      0.565
    MIGRAT            -0.036      0.048     -0.740      0.459
    VOCYPOST           0.351      0.053      6.636      0.000
    VOCYPRE            0.060      0.041      1.455      0.146
    BFC               -0.092      0.126     -0.728      0.467
    BFE                0.160      0.140      1.141      0.254
    BFA               -0.233      0.106     -2.200      0.028
    BFO                0.067      0.115      0.581      0.561
    BFES               0.004      0.131      0.032      0.974
    A0                10.251      0.344     29.814      0.000
    A1                11.390      0.451     25.261      0.000

 Means
    AAGIUNB5           0.290      0.015     18.769      0.000
    AAGIOVB5           0.095      0.011      8.729      0.000
    SEX                0.452      0.013     35.628      0.000
    VOCBINT            0.233      0.011     21.606      0.000
    ISEI              43.050      1.117     38.543      0.000
    MIGRAT             0.189      0.010     18.948      0.000
    VOCYPOST           0.339      0.012     28.038      0.000
    VOCYPRE            0.213      0.010     20.382      0.000
    BFC                4.951      0.028    175.259      0.000
    BFE                4.900      0.032    153.094      0.000
    BFA                5.351      0.024    225.539      0.000
    BFO                4.638      0.026    180.723      0.000
    BFES               4.047      0.029    138.170      0.000
    A0                 4.855      0.092     52.628      0.000
    A1                16.946      0.102    165.583      0.000
    A2                28.917      0.120    241.326      0.000

 Intercepts
    SATLIF0            0.000      0.000    999.000    999.000
    SATLIF1            0.000      0.000    999.000    999.000
    SATLIF2            0.000      0.000    999.000    999.000
    INT                4.540      0.468      9.709      0.000
    SLP                0.297      0.454      0.654      0.513

 Variances
    AAGIUNB5           0.201      0.007     27.237      0.000
    AAGIOVB5           0.083      0.009      9.446      0.000
    SEX                0.248      0.001    205.226      0.000
    VOCBINT            0.179      0.006     31.038      0.000
    ISEI             347.320     14.624     23.749      0.000
    MIGRAT             0.154      0.006     24.727      0.000
    VOCYPOST           0.224      0.004     57.433      0.000
    VOCYPRE            0.168      0.006     27.939      0.000
    BFC                1.215      0.042     29.236      0.000
    BFE                1.552      0.052     29.666      0.000
    BFA                0.856      0.032     26.608      0.000
    BFO                0.993      0.033     30.059      0.000
    BFES               1.309      0.044     29.500      0.000
    A0                 9.829      0.260     37.777      0.000
    A1                11.439      0.410     27.917      0.000
    A2                12.986      0.610     21.296      0.000

 Residual Variances
    SATLIF0            1.210      0.224      5.395      0.000
    SATLIF1            1.263      0.137      9.229      0.000
    SATLIF2            1.143      0.266      4.294      0.000
    INT                1.133      0.222      5.102      0.000
    SLP                0.228      0.123      1.854      0.064


QUALITY OF NUMERICAL RESULTS

     Condition Number for the Information Matrix              0.237E-07
       (ratio of smallest to largest eigenvalue)


     Beginning Time:  18:43:52
        Ending Time:  18:53:19
       Elapsed Time:  00:09:27


MUTHEN & MUTHEN
3463 Stoner Ave.
Los Angeles, CA  90066

Tel: (310) 391-9971
Fax: (310) 391-8971
Web: www.StatModel.com
Support: Support@StatModel.com

Copyright (c) 1998-2021 Muthen & Muthen


##############################################################################################################
########## The AAG, the Covariates, and Pre-VET General Life Satisfaction Predicting SWB (Model IV) ##########
##############################################################################################################

#########################
#### AAG-Threshold 0 ####
#########################

Mplus VERSION 8.4
MUTHEN & MUTHEN
07/26/2021   6:43 PM

INPUT INSTRUCTIONS

  TITLE: 		Consequences of the AAG - Latent growth curve model
              (Life satisfaction, conditional model)

  DATA: 		FILE = "SOEP_analyse_Mplus.dat";

  VARIABLE: 	NAMES = sex vocbint isei migrat coga1 coga2 coga3 coga4
                      coga5 coga6 coga7 coga8 coga9 coga10 coga11 coga12
                      coga13 coga14 coga15 coga16 coga17 coga18 coga19
                      coga20 cogb1 cogb2 cogb3 cogb4 cogb5 cogb6 cogb7 cogb8
                      cogb9 cogb10 cogb11 cogb12 cogb13 cogb14 cogb15 cogb16
                      cogb17 cogb18 cogb19 cogb20 cogc1 cogc2 cogc3 cogc4
                      cogc5 cogc6 cogc7 cogc8 cogc9 cogc10 cogc11 cogc12
                      cogc13 cogc14 cogc15 cogc16 cogc17 cogc18 cogc19
                      cogc20 bfC1 bfC2 bfC3 bfE1 bfE2 bfE3 bfA1 bfA2 bfA3
                      bfO1 bfO2 bfO3 bfO4 bfES1 bfES2 bfES3 aspisei vocyD
                      vocypost vocypre attisei aagi aagiunb aagiovb bfC
                      bfE bfA bfO bfES coga cogb cogc satjob0 satjob1
                      satjob2 satjob3 satinc0 satinc1 satinc2 satinc3
                      satlif0 satlif1 satlif2 satlif3 satlif00 a0 a1 a2 a3
                      b0 b1 b2 b3 c0 c1 c2 c3 C_iunb E_iunb A_iunb O_iunb
                      ES_iunb C_iovb E_iovb A_iovb O_iovb ES_iovb;
              USEVARIABLES = satlif0 satlif1 satlif2 satlif00
                             aagiunb aagiovb
                             sex vocbint isei migrat vocypost vocypre
                             bfC bfE bfA bfO bfES
                             a0 a1 a2;
              MISSING = ALL (999);
              AUXILIARY = (M) attisei aspisei;

  MODEL:      Int Slp | satlif0@0 satlif1@1 satlif2@2;

              Int Slp ON satlif00 aagiunb aagiovb
                         sex vocbint isei migrat vocypost vocypre
                         bfC bfE bfA bfO bfES;
              satlif0 ON a0;
              satlif1 ON a1;
              satlif2 ON a2;

              satlif00 aagiunb aagiovb
              sex vocbint isei migrat vocypost vocypre
              bfC bfE bfA bfO bfES a0 a1 a2;

              Int (varInt);
              Slp (varSlp);

              MODEL CONSTRAINT:
              varInt > 0;
              varSlp > 0;

  ANALYSIS:	ESTIMATOR = MLR;
              COVERAGE = .02;
              STARTS = 100;


INPUT READING TERMINATED NORMALLY


Consequences of the AAG - Latent growth curve model
(Life satisfaction, conditional model)

SUMMARY OF ANALYSIS

Number of groups                                                 1
Number of observations                                        1536

Number of dependent variables                                    3
Number of independent variables                                 17
Number of continuous latent variables                            2

Observed dependent variables

  Continuous
   SATLIF0     SATLIF1     SATLIF2

Observed independent variables
   SATLIF00    AAGIUNB     AAGIOVB     SEX         VOCBINT     ISEI
   MIGRAT      VOCYPOST    VOCYPRE     BFC         BFE         BFA
   BFO         BFES        A0          A1          A2

Observed auxiliary variables
   ATTISEI     ASPISEI

Continuous latent variables
   INT         SLP


Estimator                                                      MLR
Information matrix                                        OBSERVED
Maximum number of iterations                                  1000
Convergence criterion                                    0.500D-04
Maximum number of steepest descent iterations                   20
Maximum number of iterations for H1                           2000
Convergence criterion for H1                             0.100D-03
Random Starts Specifications
  Number of random starts                                      100
  Random starts scale                                    0.500D+01

Input data file(s)
  SOEP_analyse_Mplus.dat

Input data format  FREE


SUMMARY OF DATA

     Number of missing data patterns            84


COVARIANCE COVERAGE OF DATA

Minimum covariance coverage value   0.020


     PROPORTION OF DATA PRESENT


           Covariance Coverage
              SATLIF0       SATLIF1       SATLIF2       SATLIF00      AAGIUNB
              ________      ________      ________      ________      ________
 SATLIF0        0.709
 SATLIF1        0.455         0.531
 SATLIF2        0.237         0.279         0.285
 SATLIF00       0.503         0.374         0.200         0.743
 AAGIUNB        0.423         0.364         0.206         0.350         0.473
 AAGIOVB        0.423         0.364         0.206         0.350         0.473
 SEX            0.709         0.531         0.285         0.743         0.473
 VOCBINT        0.709         0.531         0.285         0.743         0.473
 ISEI           0.288         0.198         0.091         0.302         0.192
 MIGRAT         0.709         0.531         0.285         0.743         0.473
 VOCYPOST       0.709         0.531         0.285         0.743         0.473
 VOCYPRE        0.709         0.531         0.285         0.743         0.473
 BFC            0.704         0.525         0.280         0.739         0.468
 BFE            0.702         0.523         0.279         0.737         0.466
 BFA            0.703         0.524         0.279         0.738         0.467
 BFO            0.701         0.521         0.279         0.730         0.465
 BFES           0.706         0.526         0.281         0.740         0.469
 A0             0.709         0.455         0.237         0.503         0.423
 A1             0.455         0.531         0.279         0.374         0.364
 A2             0.237         0.279         0.285         0.200         0.206


           Covariance Coverage
              AAGIOVB       SEX           VOCBINT       ISEI          MIGRAT
              ________      ________      ________      ________      ________
 AAGIOVB        0.473
 SEX            0.473         1.000
 VOCBINT        0.473         1.000         1.000
 ISEI           0.192         0.445         0.445         0.445
 MIGRAT         0.473         1.000         1.000         0.445         1.000
 VOCYPOST       0.473         1.000         1.000         0.445         1.000
 VOCYPRE        0.473         1.000         1.000         0.445         1.000
 BFC            0.468         0.990         0.990         0.439         0.990
 BFE            0.466         0.987         0.987         0.440         0.987
 BFA            0.467         0.989         0.989         0.438         0.989
 BFO            0.465         0.980         0.980         0.434         0.980
 BFES           0.469         0.992         0.992         0.441         0.992
 A0             0.423         0.709         0.709         0.288         0.709
 A1             0.364         0.531         0.531         0.198         0.531
 A2             0.206         0.285         0.285         0.091         0.285


           Covariance Coverage
              VOCYPOST      VOCYPRE       BFC           BFE           BFA
              ________      ________      ________      ________      ________
 VOCYPOST       1.000
 VOCYPRE        1.000         1.000
 BFC            0.990         0.990         0.990
 BFE            0.987         0.987         0.986         0.987
 BFA            0.989         0.989         0.988         0.984         0.989
 BFO            0.980         0.980         0.979         0.976         0.977
 BFES           0.992         0.992         0.990         0.987         0.989
 A0             0.709         0.709         0.704         0.702         0.703
 A1             0.531         0.531         0.525         0.523         0.524
 A2             0.285         0.285         0.280         0.279         0.279


           Covariance Coverage
              BFO           BFES          A0            A1            A2
              ________      ________      ________      ________      ________
 BFO            0.980
 BFES           0.980         0.992
 A0             0.701         0.706         0.709
 A1             0.521         0.526         0.455         0.531
 A2             0.279         0.281         0.237         0.279         0.285


UNIVARIATE SAMPLE STATISTICS


     UNIVARIATE HIGHER-ORDER MOMENT DESCRIPTIVE STATISTICS

         Variable/         Mean/     Skewness/   Minimum/ % with                Percentiles
        Sample Size      Variance    Kurtosis    Maximum  Min/Max      20%/60%    40%/80%    Median

     SATLIF0               7.735      -1.291       0.000    0.18%       7.000      8.000      8.000
            1089.000       2.553       2.718      10.000    9.64%       8.000      9.000
     SATLIF1               7.577      -1.018       0.000    0.25%       7.000      7.000      8.000
             815.000       2.386       1.717      10.000    6.99%       8.000      9.000
     SATLIF2               7.373      -1.374       0.000    0.46%       6.000      7.000      8.000
             437.000       2.655       2.545      10.000    3.43%       8.000      9.000
     SATLIF00              7.623      -1.002       1.000    0.09%       7.000      8.000      8.000
            1141.000       2.512       1.401      10.000    8.68%       8.000      9.000
     AAGIUNB               0.331       0.720       0.000   66.94%       0.000      0.000      0.000
             726.000       0.221      -1.481       1.000   33.06%       0.000      1.000
     AAGIOVB               0.146       2.005       0.000   85.40%       0.000      0.000      0.000
             726.000       0.125       2.020       1.000   14.60%       0.000      0.000
     SEX                   0.452       0.191       0.000   54.75%       0.000      0.000      0.000
            1536.000       0.248      -1.964       1.000   45.25%       1.000      1.000
     VOCBINT               0.233       1.263       0.000   76.69%       0.000      0.000      0.000
            1536.000       0.179      -0.406       1.000   23.31%       0.000      1.000
     ISEI                 42.443       0.461      11.740    0.15%      25.950     30.340     38.880
             683.000     346.501      -0.861      88.310    0.29%      48.100     57.250
     MIGRAT                0.189       1.585       0.000   81.05%       0.000      0.000      0.000
            1536.000       0.154       0.512       1.000   18.95%       0.000      0.000
     VOCYPOST              0.339       0.682       0.000   66.15%       0.000      0.000      0.000
            1536.000       0.224      -1.534       1.000   33.85%       0.000      1.000
     VOCYPRE               0.213       1.403       0.000   78.71%       0.000      0.000      0.000
            1536.000       0.168      -0.032       1.000   21.29%       0.000      1.000
     BFC                   4.951      -0.243       1.000    0.13%       4.000      4.667      5.000
            1521.000       1.215      -0.221       7.000    4.47%       5.333      6.000
     BFE                   4.899      -0.329       1.000    0.20%       4.000      4.667      5.000
            1516.000       1.552      -0.277       7.000    5.47%       5.333      6.000
     BFA                   5.351      -0.394       1.000    0.07%       4.667      5.000      5.333
            1519.000       0.856       0.147       7.000    4.54%       5.667      6.000
     BFO                   4.639      -0.002       1.500    0.07%       3.750      4.250      4.750
            1506.000       0.994      -0.331       7.000    1.20%       5.000      5.500
     BFES                  4.047      -0.071       1.000    0.72%       3.000      3.667      4.000
            1524.000       1.309      -0.248       7.000    0.26%       4.333      5.000
     A0                    5.145      -0.266       0.000    7.53%       2.000      5.000      6.000
            1089.000       9.022      -1.153      10.000    4.68%       6.000      8.000
     A1                   17.040      -0.104       9.000    0.12%      13.000     17.000     18.000
             815.000      11.600      -0.772      26.000    0.49%      18.000     20.000
     A2                   28.789      -0.208      18.000    0.23%      25.000     28.000     30.000
             437.000      12.345      -0.544      39.000    0.23%      30.000     32.000
     ATTISEI              39.563       0.187      16.000    0.80%      30.000     37.000     39.000
             997.000     109.125      -0.902      60.000    0.70%      40.000     51.000
     ASPISEI              43.708       0.921      16.000    0.55%      31.000     38.000     40.000
            1265.000     214.626       0.574      88.000    1.82%      43.000     55.000


RANDOM STARTS RESULTS RANKED FROM THE BEST TO THE WORST FIT FUNCTION VALUES

Fit function values at local maxima and random start numbers:

             15.2477         42
             15.2477         17
             15.2477         89
             15.2477         26
             15.2477         21
             15.2477         61
             15.2477         48
             15.2477         3
             15.2477         72
             15.2477         66
             15.2477         62
             15.2477         70
             15.2477         12
             15.2477         6
             15.2477         87
             15.2477         46
             15.2477         76
             15.2477         92
             15.2477         9
             15.2477         90
             15.2477         86
             15.2477         60
             15.2477         2
             15.2477         34
             15.2477         13
             15.2477         37
             15.2477         93
             15.2477         69
             15.2477         80
             15.2477         24
             15.2477         73
             15.2477         31
             15.2477         67
             15.2477         81
             15.2477         78
             15.2477         unperturbed
             15.2477         51
             15.2477         71
             15.2477         64
             15.2477         98
             15.2477         33
             15.2477         11
             15.2477         84
             15.2477         74
             15.2477         36
             15.2477         53
             15.2477         63
             15.2477         32
             15.2477         85
             15.2477         1
             15.2477         14
             15.2477         91
             15.2477         44

48 starting value run(s) did not converge.


MODEL FIT INFORMATION

Number of Free Parameters                      209

Loglikelihood Including the Auxiliary Part

          H0 Value                      -38501.329
          H0 Scaling Correction Factor      1.0543
            for MLR
          H1 Value                      -38493.705
          H1 Scaling Correction Factor      1.0569
            for MLR

Information Criteria Including the Auxiliary Part

          Number of Free Parameters            254
          Akaike (AIC)                   77510.658
          Bayesian (BIC)                 78866.240
          Sample-Size Adjusted BIC       78059.345
            (n* = (n + 2) / 24)

Chi-Square Test of Model Fit

          Value                             14.006*
          Degrees of Freedom                    21
          P-Value                           0.8693
          Scaling Correction Factor         1.0886
            for MLR

*   The chi-square value for MLM, MLMV, MLR, ULSMV, WLSM and WLSMV cannot be used
    for chi-square difference testing in the regular way.  MLM, MLR and WLSM
    chi-square difference testing is described on the Mplus website.  MLMV, WLSMV,
    and ULSMV difference testing is done using the DIFFTEST option.

RMSEA (Root Mean Square Error Of Approximation)

          Estimate                           0.000
          90 Percent C.I.                    0.000  0.011
          Probability RMSEA <= .05           1.000

CFI/TLI

          CFI                                1.000
          TLI                                1.000

Chi-Square Test of Model Fit for the Baseline Model

          Value                           3999.120
          Degrees of Freedom                   190
          P-Value                           0.0000

SRMR (Standardized Root Mean Square Residual)

          Value                              0.005


MODEL RESULTS

                                                    Two-Tailed
                    Estimate       S.E.  Est./S.E.    P-Value

 INT      |
    SATLIF0            1.000      0.000    999.000    999.000
    SATLIF1            1.000      0.000    999.000    999.000
    SATLIF2            1.000      0.000    999.000    999.000

 SLP      |
    SATLIF0            0.000      0.000    999.000    999.000
    SATLIF1            1.000      0.000    999.000    999.000
    SATLIF2            2.000      0.000    999.000    999.000

 INT      ON
    SATLIF00           0.296      0.041      7.267      0.000
    AAGIUNB           -0.105      0.129     -0.813      0.416
    AAGIOVB           -0.263      0.189     -1.393      0.164
    SEX                0.006      0.095      0.060      0.952
    VOCBINT            0.547      0.179      3.056      0.002
    ISEI               0.002      0.004      0.412      0.680
    MIGRAT             0.155      0.123      1.259      0.208
    VOCYPOST          -0.141      0.111     -1.271      0.204
    VOCYPRE           -0.251      0.117     -2.147      0.032
    BFC                0.053      0.040      1.309      0.191
    BFE                0.060      0.041      1.463      0.143
    BFA                0.168      0.052      3.230      0.001
    BFO                0.053      0.047      1.125      0.260
    BFES               0.115      0.045      2.527      0.012

 SLP      ON
    SATLIF00          -0.033      0.035     -0.939      0.348
    AAGIUNB           -0.027      0.112     -0.239      0.811
    AAGIOVB            0.086      0.116      0.745      0.456
    SEX                0.014      0.080      0.177      0.860
    VOCBINT           -0.233      0.107     -2.169      0.030
    ISEI              -0.004      0.004     -0.936      0.349
    MIGRAT            -0.044      0.105     -0.421      0.674
    VOCYPOST          -0.136      0.097     -1.397      0.162
    VOCYPRE           -0.119      0.100     -1.191      0.234
    BFC               -0.045      0.033     -1.387      0.166
    BFE               -0.002      0.033     -0.065      0.948
    BFA               -0.052      0.043     -1.216      0.224
    BFO               -0.043      0.040     -1.087      0.277
    BFES               0.076      0.039      1.921      0.055

 SATLIF0  ON
    A0                 0.000      0.016      0.002      0.999

 SATLIF1  ON
    A1                 0.016      0.013      1.241      0.215

 SATLIF2  ON
    A2                 0.019      0.015      1.273      0.203

 SLP      WITH
    INT               -0.178      0.068     -2.602      0.009

 AAGIUNB  WITH
    SATLIF00          -0.014      0.036     -0.403      0.687

 AAGIOVB  WITH
    SATLIF00          -0.058      0.026     -2.259      0.024
    AAGIUNB           -0.049      0.005    -10.936      0.000

 SEX      WITH
    SATLIF00          -0.055      0.025     -2.249      0.025
    AAGIUNB            0.018      0.008      2.247      0.025
    AAGIOVB            0.006      0.006      0.961      0.337

 VOCBINT  WITH
    SATLIF00          -0.102      0.086     -1.189      0.234
    AAGIUNB           -0.045      0.006     -7.696      0.000
    AAGIOVB           -0.009      0.005     -1.844      0.065
    SEX               -0.019      0.005     -3.568      0.000

 ISEI     WITH
    SATLIF00           0.908      1.287      0.706      0.480
    AAGIUNB            0.041      0.464      0.089      0.929
    AAGIOVB           -0.162      0.384     -0.423      0.672
    SEX               -0.511      0.349     -1.463      0.144
    VOCBINT           -0.303      0.274     -1.105      0.269

 MIGRAT   WITH
    SATLIF00           0.060      0.018      3.239      0.001
    AAGIUNB            0.007      0.006      1.159      0.247
    AAGIOVB           -0.001      0.005     -0.232      0.816
    SEX                0.007      0.005      1.475      0.140
    VOCBINT           -0.009      0.004     -2.259      0.024
    ISEI              -1.291      0.249     -5.187      0.000

 VOCYPOST WITH
    SATLIF00           0.036      0.021      1.699      0.089
    AAGIUNB           -0.029      0.007     -3.948      0.000
    AAGIOVB            0.007      0.006      1.076      0.282
    SEX               -0.008      0.006     -1.335      0.182
    VOCBINT            0.006      0.005      1.234      0.217
    ISEI              -0.570      0.495     -1.153      0.249
    MIGRAT            -0.008      0.005     -1.766      0.077

 VOCYPRE  WITH
    SATLIF00          -0.040      0.021     -1.933      0.053
    AAGIUNB           -0.010      0.006     -1.650      0.099
    AAGIOVB           -0.010      0.005     -2.275      0.023
    SEX               -0.004      0.005     -0.748      0.454
    VOCBINT           -0.001      0.004     -0.180      0.857
    ISEI               0.646      0.701      0.922      0.357
    MIGRAT            -0.006      0.004     -1.661      0.097
    VOCYPOST          -0.072      0.004    -20.511      0.000

 BFC      WITH
    SATLIF00           0.270      0.055      4.864      0.000
    AAGIUNB           -0.052      0.018     -2.827      0.005
    AAGIOVB           -0.008      0.014     -0.541      0.588
    SEX                0.048      0.014      3.451      0.001
    VOCBINT            0.027      0.011      2.513      0.012
    ISEI              -1.181      0.792     -1.492      0.136
    MIGRAT             0.025      0.012      2.145      0.032
    VOCYPOST           0.013      0.013      0.972      0.331
    VOCYPRE            0.009      0.011      0.809      0.419

 BFE      WITH
    SATLIF00           0.187      0.062      2.997      0.003
    AAGIUNB            0.031      0.020      1.560      0.119
    AAGIOVB           -0.005      0.017     -0.263      0.793
    SEX                0.024      0.016      1.502      0.133
    VOCBINT           -0.008      0.013     -0.632      0.528
    ISEI               1.352      0.874      1.547      0.122
    MIGRAT             0.025      0.012      2.002      0.045
    VOCYPOST           0.014      0.015      0.905      0.365
    VOCYPRE           -0.008      0.013     -0.644      0.520
    BFC                0.096      0.039      2.430      0.015

 BFA      WITH
    SATLIF00           0.191      0.047      4.049      0.000
    AAGIUNB           -0.006      0.014     -0.421      0.674
    AAGIOVB            0.002      0.012      0.168      0.867
    SEX                0.047      0.012      3.993      0.000
    VOCBINT            0.005      0.010      0.556      0.578
    ISEI               0.376      0.674      0.558      0.577
    MIGRAT             0.008      0.009      0.861      0.389
    VOCYPOST          -0.005      0.011     -0.407      0.684
    VOCYPRE           -0.001      0.010     -0.125      0.901
    BFC                0.299      0.028     10.591      0.000
    BFE                0.036      0.032      1.118      0.263

 BFO      WITH
    SATLIF00           0.138      0.049      2.854      0.004
    AAGIUNB            0.080      0.016      5.119      0.000
    AAGIOVB           -0.016      0.012     -1.343      0.179
    SEX                0.052      0.013      4.079      0.000
    VOCBINT           -0.032      0.011     -2.822      0.005
    ISEI               0.831      0.690      1.204      0.229
    MIGRAT             0.038      0.010      3.599      0.000
    VOCYPOST          -0.028      0.012     -2.304      0.021
    VOCYPRE           -0.003      0.010     -0.323      0.747
    BFC                0.149      0.030      5.058      0.000
    BFE                0.290      0.033      8.771      0.000
    BFA                0.127      0.026      4.942      0.000

 BFES     WITH
    SATLIF00           0.234      0.055      4.259      0.000
    AAGIUNB           -0.032      0.019     -1.717      0.086
    AAGIOVB           -0.002      0.017     -0.105      0.916
    SEX               -0.162      0.014    -11.520      0.000
    VOCBINT            0.036      0.012      2.928      0.003
    ISEI               2.232      0.807      2.766      0.006
    MIGRAT            -0.025      0.011     -2.159      0.031
    VOCYPOST           0.057      0.014      4.126      0.000
    VOCYPRE            0.008      0.012      0.713      0.476
    BFC                0.098      0.036      2.734      0.006
    BFE                0.198      0.039      5.112      0.000
    BFA                0.044      0.029      1.521      0.128
    BFO               -0.097      0.032     -3.073      0.002

 A0       WITH
    SATLIF00           0.467      0.229      2.042      0.041
    AAGIUNB            0.007      0.054      0.132      0.895
    AAGIOVB            0.033      0.043      0.765      0.445
    SEX               -0.018      0.045     -0.406      0.685
    VOCBINT           -0.336      0.034     -9.909      0.000
    ISEI              -1.053      2.626     -0.401      0.688
    MIGRAT             0.038      0.037      1.030      0.303
    VOCYPOST           0.210      0.041      5.091      0.000
    VOCYPRE            0.052      0.034      1.503      0.133
    BFC               -0.193      0.100     -1.932      0.053
    BFE                0.061      0.111      0.548      0.584
    BFA               -0.208      0.085     -2.433      0.015
    BFO                0.103      0.093      1.106      0.269
    BFES              -0.092      0.105     -0.878      0.380

 A1       WITH
    SATLIF00           0.474      0.205      2.313      0.021
    AAGIUNB           -0.076      0.061     -1.253      0.210
    AAGIOVB            0.068      0.049      1.369      0.171
    SEX               -0.055      0.050     -1.101      0.271
    VOCBINT           -0.243      0.035     -6.888      0.000
    ISEI               0.770      2.811      0.274      0.784
    MIGRAT             0.009      0.040      0.225      0.822
    VOCYPOST           0.304      0.046      6.653      0.000
    VOCYPRE            0.041      0.036      1.128      0.259
    BFC               -0.205      0.109     -1.881      0.060
    BFE                0.126      0.123      1.027      0.304
    BFA               -0.229      0.093     -2.453      0.014
    BFO               -0.003      0.098     -0.027      0.978
    BFES               0.006      0.117      0.052      0.958
    A0                 9.950      0.283     35.207      0.000

 A2       WITH
    SATLIF00           0.523      0.221      2.364      0.018
    AAGIUNB           -0.071      0.067     -1.055      0.292
    AAGIOVB            0.029      0.056      0.521      0.603
    SEX               -0.026      0.058     -0.452      0.651
    VOCBINT           -0.227      0.040     -5.620      0.000
    ISEI               1.642      3.537      0.464      0.642
    MIGRAT            -0.033      0.048     -0.680      0.496
    VOCYPOST           0.352      0.053      6.664      0.000
    VOCYPRE            0.056      0.041      1.359      0.174
    BFC               -0.101      0.126     -0.806      0.420
    BFE                0.157      0.141      1.116      0.265
    BFA               -0.235      0.105     -2.233      0.026
    BFO                0.064      0.115      0.556      0.579
    BFES               0.006      0.131      0.044      0.965
    A0                10.237      0.345     29.712      0.000
    A1                11.379      0.452     25.180      0.000

 Means
    SATLIF00           7.491      0.117     64.274      0.000
    AAGIUNB            0.348      0.016     21.394      0.000
    AAGIOVB            0.151      0.013     11.442      0.000
    SEX                0.452      0.013     35.628      0.000
    VOCBINT            0.233      0.011     21.606      0.000
    ISEI              43.229      1.099     39.322      0.000
    MIGRAT             0.189      0.010     18.948      0.000
    VOCYPOST           0.339      0.012     28.038      0.000
    VOCYPRE            0.213      0.010     20.382      0.000
    BFC                4.950      0.028    175.254      0.000
    BFE                4.899      0.032    153.037      0.000
    BFA                5.351      0.024    225.451      0.000
    BFO                4.638      0.026    180.771      0.000
    BFES               4.047      0.029    138.254      0.000
    A0                 4.860      0.092     52.722      0.000
    A1                16.949      0.102    165.699      0.000
    A2                28.926      0.119    242.321      0.000

 Intercepts
    SATLIF0            0.000      0.000    999.000    999.000
    SATLIF1            0.000      0.000    999.000    999.000
    SATLIF2            0.000      0.000    999.000    999.000
    INT                3.278      0.493      6.643      0.000
    SLP                0.518      0.481      1.076      0.282

 Variances
    SATLIF00           2.555      0.166     15.424      0.000
    AAGIUNB            0.224      0.006     36.066      0.000
    AAGIOVB            0.126      0.009     13.409      0.000
    SEX                0.248      0.001    205.226      0.000
    VOCBINT            0.179      0.006     31.038      0.000
    ISEI             347.757     15.040     23.122      0.000
    MIGRAT             0.154      0.006     24.727      0.000
    VOCYPOST           0.224      0.004     57.433      0.000
    VOCYPRE            0.168      0.006     27.939      0.000
    BFC                1.215      0.042     29.228      0.000
    BFE                1.552      0.052     29.672      0.000
    BFA                0.856      0.032     26.609      0.000
    BFO                0.993      0.033     30.059      0.000
    BFES               1.309      0.044     29.502      0.000
    A0                 9.825      0.260     37.853      0.000
    A1                11.447      0.410     27.908      0.000
    A2                12.957      0.609     21.278      0.000

 Residual Variances
    SATLIF0            1.166      0.163      7.165      0.000
    SATLIF1            1.266      0.135      9.370      0.000
    SATLIF2            1.124      0.227      4.950      0.000
    INT                0.970      0.133      7.285      0.000
    SLP                0.238      0.058      4.085      0.000


QUALITY OF NUMERICAL RESULTS

     Condition Number for the Information Matrix              0.675E-07
       (ratio of smallest to largest eigenvalue)


     Beginning Time:  18:43:27
        Ending Time:  18:50:49
       Elapsed Time:  00:07:22


MUTHEN & MUTHEN
3463 Stoner Ave.
Los Angeles, CA  90066

Tel: (310) 391-9971
Fax: (310) 391-8971
Web: www.StatModel.com
Support: Support@StatModel.com

Copyright (c) 1998-2019 Muthen & Muthen


############################
#### AAG-Threshold +/−5 ####
############################

Mplus VERSION 8.6
MUTHEN & MUTHEN
07/27/2021   3:34 PM

INPUT INSTRUCTIONS

  TITLE: 		Consequences of the AAG - Latent growth curve model
              (Life satisfaction, conditional model)

  DATA: 		FILE = "SOEP_analyse_Mplus5.dat";

  VARIABLE: 	NAMES = sex vocbint isei migrat coga1 coga2 coga3 coga4
                      coga5 coga6 coga7 coga8 coga9 coga10 coga11 coga12
                      coga13 coga14 coga15 coga16 coga17 coga18 coga19
                      coga20 cogb1 cogb2 cogb3 cogb4 cogb5 cogb6 cogb7 cogb8
                      cogb9 cogb10 cogb11 cogb12 cogb13 cogb14 cogb15 cogb16
                      cogb17 cogb18 cogb19 cogb20 cogc1 cogc2 cogc3 cogc4
                      cogc5 cogc6 cogc7 cogc8 cogc9 cogc10 cogc11 cogc12
                      cogc13 cogc14 cogc15 cogc16 cogc17 cogc18 cogc19
                      cogc20 bfC1 bfC2 bfC3 bfE1 bfE2 bfE3 bfA1 bfA2 bfA3
                      bfO1 bfO2 bfO3 bfO4 bfES1 bfES2 bfES3 aspisei vocyD
                      vocypost vocypre attisei aagi aagiunb aagiovb
                      aagiunb5 aagiovb5 aagiunb10 aagiovb10 aagiunb15 aagiovb15
                      bfC bfE bfA bfO bfES coga cogb cogc satjob0 satjob1
                      satjob2 satjob3 satinc0 satinc1 satinc2 satinc3
                      satlif0 satlif1 satlif2 satlif3 satlif00 a0 a1 a2 a3
                      b0 b1 b2 b3 c0 c1 c2 c3;
              USEVARIABLES = satlif0 satlif1 satlif2 satlif00
                             aagiunb5 aagiovb5
                             sex vocbint isei migrat vocypost vocypre
                             bfC bfE bfA bfO bfES
                             a0 a1 a2;
              MISSING = ALL (999);
              AUXILIARY = (M) attisei aspisei;

  MODEL:      Int Slp | satlif0@0 satlif1@1 satlif2@2;

              Int Slp ON satlif00 aagiunb5 aagiovb5
                         sex vocbint isei migrat vocypost vocypre
                         bfC bfE bfA bfO bfES;
              satlif0 ON a0;
              satlif1 ON a1;
              satlif2 ON a2;

              satlif00 aagiunb5 aagiovb5
              sex vocbint isei migrat vocypost vocypre
              bfC bfE bfA bfO bfES a0 a1 a2;

              Int (varInt);
              Slp (varSlp);

              MODEL CONSTRAINT:
              varInt > 0;
              varSlp > 0;

  ANALYSIS:	ESTIMATOR = MLR;
              COVERAGE = .02;
              STARTS = 120;


INPUT READING TERMINATED NORMALLY


Consequences of the AAG - Latent growth curve model
(Life satisfaction, conditional model)

SUMMARY OF ANALYSIS

Number of groups                                                 1
Number of observations                                        1536

Number of dependent variables                                    3
Number of independent variables                                 17
Number of continuous latent variables                            2

Observed dependent variables

  Continuous
   SATLIF0     SATLIF1     SATLIF2

Observed independent variables
   SATLIF00    AAGIUNB5    AAGIOVB5    SEX         VOCBINT     ISEI
   MIGRAT      VOCYPOST    VOCYPRE     BFC         BFE         BFA
   BFO         BFES        A0          A1          A2

Observed auxiliary variables
   ATTISEI     ASPISEI

Continuous latent variables
   INT         SLP


Estimator                                                      MLR
Information matrix                                        OBSERVED
Maximum number of iterations                                  1000
Convergence criterion                                    0.500D-04
Maximum number of steepest descent iterations                   20
Maximum number of iterations for H1                           2000
Convergence criterion for H1                             0.100D-03
Random Starts Specifications
  Number of random starts                                      120
  Random starts scale                                    0.500D+01

Input data file(s)
  SOEP_analyse_Mplus5.dat

Input data format  FREE


SUMMARY OF DATA

     Number of missing data patterns            84


COVARIANCE COVERAGE OF DATA

Minimum covariance coverage value   0.020


     PROPORTION OF DATA PRESENT


           Covariance Coverage
              SATLIF0       SATLIF1       SATLIF2       SATLIF00      AAGIUNB5
              ________      ________      ________      ________      ________
 SATLIF0        0.709
 SATLIF1        0.455         0.531
 SATLIF2        0.237         0.279         0.285
 SATLIF00       0.503         0.374         0.200         0.743
 AAGIUNB5       0.423         0.364         0.206         0.350         0.473
 AAGIOVB5       0.423         0.364         0.206         0.350         0.473
 SEX            0.709         0.531         0.285         0.743         0.473
 VOCBINT        0.709         0.531         0.285         0.743         0.473
 ISEI           0.288         0.198         0.091         0.302         0.192
 MIGRAT         0.709         0.531         0.285         0.743         0.473
 VOCYPOST       0.709         0.531         0.285         0.743         0.473
 VOCYPRE        0.709         0.531         0.285         0.743         0.473
 BFC            0.704         0.525         0.280         0.739         0.468
 BFE            0.702         0.523         0.279         0.737         0.466
 BFA            0.703         0.524         0.279         0.738         0.467
 BFO            0.701         0.521         0.279         0.730         0.465
 BFES           0.706         0.526         0.281         0.740         0.469
 A0             0.709         0.455         0.237         0.503         0.423
 A1             0.455         0.531         0.279         0.374         0.364
 A2             0.237         0.279         0.285         0.200         0.206


           Covariance Coverage
              AAGIOVB5      SEX           VOCBINT       ISEI          MIGRAT
              ________      ________      ________      ________      ________
 AAGIOVB5       0.473
 SEX            0.473         1.000
 VOCBINT        0.473         1.000         1.000
 ISEI           0.192         0.445         0.445         0.445
 MIGRAT         0.473         1.000         1.000         0.445         1.000
 VOCYPOST       0.473         1.000         1.000         0.445         1.000
 VOCYPRE        0.473         1.000         1.000         0.445         1.000
 BFC            0.468         0.990         0.990         0.439         0.990
 BFE            0.466         0.987         0.987         0.440         0.987
 BFA            0.467         0.989         0.989         0.438         0.989
 BFO            0.465         0.980         0.980         0.434         0.980
 BFES           0.469         0.992         0.992         0.441         0.992
 A0             0.423         0.709         0.709         0.288         0.709
 A1             0.364         0.531         0.531         0.198         0.531
 A2             0.206         0.285         0.285         0.091         0.285


           Covariance Coverage
              VOCYPOST      VOCYPRE       BFC           BFE           BFA
              ________      ________      ________      ________      ________
 VOCYPOST       1.000
 VOCYPRE        1.000         1.000
 BFC            0.990         0.990         0.990
 BFE            0.987         0.987         0.986         0.987
 BFA            0.989         0.989         0.988         0.984         0.989
 BFO            0.980         0.980         0.979         0.976         0.977
 BFES           0.992         0.992         0.990         0.987         0.989
 A0             0.709         0.709         0.704         0.702         0.703
 A1             0.531         0.531         0.525         0.523         0.524
 A2             0.285         0.285         0.280         0.279         0.279


           Covariance Coverage
              BFO           BFES          A0            A1            A2
              ________      ________      ________      ________      ________
 BFO            0.980
 BFES           0.980         0.992
 A0             0.701         0.706         0.709
 A1             0.521         0.526         0.455         0.531
 A2             0.279         0.281         0.237         0.279         0.285


UNIVARIATE SAMPLE STATISTICS


     UNIVARIATE HIGHER-ORDER MOMENT DESCRIPTIVE STATISTICS

         Variable/         Mean/     Skewness/   Minimum/ % with                Percentiles
        Sample Size      Variance    Kurtosis    Maximum  Min/Max      20%/60%    40%/80%    Median

     SATLIF0               7.735      -1.291       0.000    0.18%       7.000      8.000      8.000
            1089.000       2.553       2.718      10.000    9.64%       8.000      9.000
     SATLIF1               7.577      -1.018       0.000    0.25%       7.000      7.000      8.000
             815.000       2.386       1.717      10.000    6.99%       8.000      9.000
     SATLIF2               7.373      -1.374       0.000    0.46%       6.000      7.000      8.000
             437.000       2.655       2.545      10.000    3.43%       8.000      9.000
     SATLIF00              7.623      -1.002       1.000    0.09%       7.000      8.000      8.000
            1141.000       2.512       1.401      10.000    8.68%       8.000      9.000
     AAGIUNB5              0.274       1.013       0.000   72.59%       0.000      0.000      0.000
             726.000       0.199      -0.974       1.000   27.41%       0.000      1.000
     AAGIOVB5              0.091       2.846       0.000   90.91%       0.000      0.000      0.000
             726.000       0.083       6.100       1.000    9.09%       0.000      0.000
     SEX                   0.452       0.191       0.000   54.75%       0.000      0.000      0.000
            1536.000       0.248      -1.964       1.000   45.25%       1.000      1.000
     VOCBINT               0.233       1.263       0.000   76.69%       0.000      0.000      0.000
            1536.000       0.179      -0.406       1.000   23.31%       0.000      1.000
     ISEI                 42.443       0.461      11.740    0.15%      25.950     30.340     38.880
             683.000     346.501      -0.861      88.310    0.29%      48.100     57.250
     MIGRAT                0.189       1.585       0.000   81.05%       0.000      0.000      0.000
            1536.000       0.154       0.512       1.000   18.95%       0.000      0.000
     VOCYPOST              0.339       0.682       0.000   66.15%       0.000      0.000      0.000
            1536.000       0.224      -1.534       1.000   33.85%       0.000      1.000
     VOCYPRE               0.213       1.403       0.000   78.71%       0.000      0.000      0.000
            1536.000       0.168      -0.032       1.000   21.29%       0.000      1.000
     BFC                   4.951      -0.243       1.000    0.13%       4.000      4.667      5.000
            1521.000       1.215      -0.221       7.000    4.47%       5.333      6.000
     BFE                   4.899      -0.329       1.000    0.20%       4.000      4.667      5.000
            1516.000       1.552      -0.277       7.000    5.47%       5.333      6.000
     BFA                   5.351      -0.394       1.000    0.07%       4.667      5.000      5.333
            1519.000       0.856       0.147       7.000    4.54%       5.667      6.000
     BFO                   4.639      -0.002       1.500    0.07%       3.750      4.250      4.750
            1506.000       0.994      -0.331       7.000    1.20%       5.000      5.500
     BFES                  4.047      -0.071       1.000    0.72%       3.000      3.667      4.000
            1524.000       1.309      -0.248       7.000    0.26%       4.333      5.000
     A0                    5.145      -0.266       0.000    7.53%       2.000      5.000      6.000
            1089.000       9.022      -1.153      10.000    4.68%       6.000      8.000
     A1                   17.040      -0.104       9.000    0.12%      13.000     17.000     18.000
             815.000      11.600      -0.772      26.000    0.49%      18.000     20.000
     A2                   28.789      -0.208      18.000    0.23%      25.000     28.000     30.000
             437.000      12.345      -0.544      39.000    0.23%      30.000     32.000
     ATTISEI              39.563       0.187      16.000    0.80%      30.000     37.000     39.000
             997.000     109.125      -0.902      60.000    0.70%      40.000     51.000
     ASPISEI              43.708       0.921      16.000    0.55%      31.000     38.000     40.000
            1265.000     214.626       0.574      88.000    1.82%      43.000     55.000


RANDOM STARTS RESULTS RANKED FROM THE BEST TO THE WORST FIT FUNCTION VALUES

Fit function values at local maxima and random start numbers:

             16.0887         87
             16.0887         53
             16.0887         57
             16.0887         58
             16.0887         115
             16.0887         109
             16.0887         56
             16.0887         61
             16.0887         40
             16.0887         111
             16.0887         65
             16.0887         71
             16.0887         1
             16.0887         8
             16.0887         36
             16.0887         117
             16.0887         10
             16.0887         64
             16.0887         9
             16.0887         6
             16.0887         81
             16.0887         93
             16.0887         26
             16.0887         19
             16.0887         73
             16.0887         86
             16.0887         35
             16.0887         12
             16.0887         74
             16.0887         67
             16.0887         17
             16.0887         90
             16.0887         60
             16.0887         91
             16.0887         62
             16.0887         44
             16.0887         84
             16.0887         51
             16.0887         55
             16.0887         14
             16.0887         110
             16.0887         7
             16.0887         112
             16.0887         103
             16.0887         85
             16.0887         108
             16.0887         18
             16.0887         78
             16.0887         2
             16.0887         66
             16.0887         63
             16.0887         20
             16.0887         22
             16.0887         50
             16.0887         97
             16.0887         118
             16.0887         83
             16.0887         47
             16.0887         96
             16.0887         76
             16.0887         120
             16.0887         48

Unperturbed starting value run did not converge.

58 starting value run(s) did not converge.


MODEL FIT INFORMATION

Number of Free Parameters                      209

Loglikelihood Including the Auxiliary Part

          H0 Value                      -38227.830
          H0 Scaling Correction Factor      1.0776
            for MLR
          H1 Value                      -38219.786
          H1 Scaling Correction Factor      1.0742
            for MLR

Information Criteria Including the Auxiliary Part

          Number of Free Parameters            254
          Akaike (AIC)                   76963.660
          Bayesian (BIC)                 78319.242
          Sample-Size Adjusted BIC       77512.347
            (n* = (n + 2) / 24)

Chi-Square Test of Model Fit

          Value                             15.570*
          Degrees of Freedom                    21
          P-Value                           0.7933
          Scaling Correction Factor         1.0333
            for MLR

*   The chi-square value for MLM, MLMV, MLR, ULSMV, WLSM and WLSMV cannot be used
    for chi-square difference testing in the regular way.  MLM, MLR and WLSM
    chi-square difference testing is described on the Mplus website.  MLMV, WLSMV,
    and ULSMV difference testing is done using the DIFFTEST option.

RMSEA (Root Mean Square Error Of Approximation)

          Estimate                           0.000
          90 Percent C.I.                    0.000  0.014
          Probability RMSEA <= .05           1.000

CFI/TLI

          CFI                                1.000
          TLI                                1.000

Chi-Square Test of Model Fit for the Baseline Model

          Value                           4430.434
          Degrees of Freedom                   190
          P-Value                           0.0000

SRMR (Standardized Root Mean Square Residual)

          Value                              0.006


MODEL RESULTS

                                                    Two-Tailed
                    Estimate       S.E.  Est./S.E.    P-Value

 INT      |
    SATLIF0            1.000      0.000    999.000    999.000
    SATLIF1            1.000      0.000    999.000    999.000
    SATLIF2            1.000      0.000    999.000    999.000

 SLP      |
    SATLIF0            0.000      0.000    999.000    999.000
    SATLIF1            1.000      0.000    999.000    999.000
    SATLIF2            2.000      0.000    999.000    999.000

 INT      ON
    SATLIF00           0.299      0.040      7.380      0.000
    AAGIUNB5          -0.108      0.129     -0.838      0.402
    AAGIOVB5          -0.249      0.245     -1.013      0.311
    SEX                0.015      0.095      0.155      0.877
    VOCBINT            0.560      0.175      3.207      0.001
    ISEI               0.002      0.004      0.443      0.658
    MIGRAT             0.150      0.122      1.227      0.220
    VOCYPOST          -0.142      0.111     -1.289      0.197
    VOCYPRE           -0.249      0.116     -2.138      0.033
    BFC                0.055      0.040      1.387      0.165
    BFE                0.060      0.041      1.478      0.139
    BFA                0.166      0.052      3.198      0.001
    BFO                0.050      0.047      1.069      0.285
    BFES               0.118      0.046      2.564      0.010

 SLP      ON
    SATLIF00          -0.032      0.035     -0.919      0.358
    AAGIUNB5           0.014      0.117      0.122      0.903
    AAGIOVB5           0.107      0.136      0.784      0.433
    SEX                0.012      0.080      0.145      0.885
    VOCBINT           -0.225      0.107     -2.101      0.036
    ISEI              -0.004      0.004     -0.880      0.379
    MIGRAT            -0.036      0.106     -0.345      0.730
    VOCYPOST          -0.128      0.097     -1.320      0.187
    VOCYPRE           -0.119      0.099     -1.194      0.232
    BFC               -0.046      0.033     -1.407      0.159
    BFE               -0.003      0.033     -0.088      0.930
    BFA               -0.052      0.043     -1.204      0.228
    BFO               -0.045      0.039     -1.148      0.251
    BFES               0.074      0.039      1.868      0.062

 SATLIF0  ON
    A0                 0.001      0.016      0.040      0.968

 SATLIF1  ON
    A1                 0.016      0.013      1.253      0.210

 SATLIF2  ON
    A2                 0.020      0.015      1.282      0.200

 SLP      WITH
    INT               -0.176      0.126     -1.395      0.163

 AAGIUNB5 WITH
    SATLIF00          -0.027      0.034     -0.791      0.429

 AAGIOVB5 WITH
    SATLIF00          -0.030      0.022     -1.369      0.171
    AAGIUNB5          -0.026      0.003     -8.147      0.000

 SEX      WITH
    SATLIF00          -0.056      0.025     -2.291      0.022
    AAGIUNB5           0.026      0.008      3.413      0.001
    AAGIOVB5           0.006      0.005      1.186      0.236

 VOCBINT  WITH
    SATLIF00          -0.105      0.084     -1.252      0.211
    AAGIUNB5          -0.042      0.005     -7.914      0.000
    AAGIOVB5          -0.007      0.004     -1.666      0.096
    SEX               -0.019      0.005     -3.568      0.000

 ISEI     WITH
    SATLIF00           1.168      1.282      0.911      0.362
    AAGIUNB5           0.212      0.445      0.476      0.634
    AAGIOVB5           0.001      0.302      0.003      0.997
    SEX               -0.534      0.349     -1.528      0.127
    VOCBINT           -0.346      0.274     -1.264      0.206

 MIGRAT   WITH
    SATLIF00           0.059      0.018      3.219      0.001
    AAGIUNB5           0.008      0.006      1.245      0.213
    AAGIOVB5          -0.004      0.004     -1.093      0.274
    SEX                0.007      0.005      1.475      0.140
    VOCBINT           -0.009      0.004     -2.259      0.024
    ISEI              -1.282      0.249     -5.160      0.000

 VOCYPOST WITH
    SATLIF00           0.034      0.021      1.630      0.103
    AAGIUNB5          -0.024      0.007     -3.519      0.000
    AAGIOVB5           0.003      0.005      0.515      0.607
    SEX               -0.008      0.006     -1.335      0.182
    VOCBINT            0.006      0.005      1.234      0.217
    ISEI              -0.522      0.502     -1.040      0.299
    MIGRAT            -0.008      0.005     -1.766      0.077

 VOCYPRE  WITH
    SATLIF00          -0.039      0.021     -1.885      0.059
    AAGIUNB5          -0.012      0.006     -2.053      0.040
    AAGIOVB5          -0.008      0.004     -2.258      0.024
    SEX               -0.004      0.005     -0.748      0.454
    VOCBINT           -0.001      0.004     -0.180      0.857
    ISEI               0.486      0.719      0.676      0.499
    MIGRAT            -0.006      0.004     -1.661      0.097
    VOCYPOST          -0.072      0.004    -20.511      0.000

 BFC      WITH
    SATLIF00           0.270      0.055      4.872      0.000
    AAGIUNB5          -0.034      0.017     -1.967      0.049
    AAGIOVB5           0.000      0.012     -0.006      0.995
    SEX                0.048      0.014      3.448      0.001
    VOCBINT            0.027      0.011      2.513      0.012
    ISEI              -1.103      0.790     -1.395      0.163
    MIGRAT             0.025      0.012      2.144      0.032
    VOCYPOST           0.013      0.013      0.969      0.332
    VOCYPRE            0.009      0.011      0.809      0.419

 BFE      WITH
    SATLIF00           0.186      0.062      2.984      0.003
    AAGIUNB5           0.051      0.018      2.780      0.005
    AAGIOVB5          -0.013      0.015     -0.854      0.393
    SEX                0.024      0.016      1.492      0.136
    VOCBINT           -0.008      0.013     -0.630      0.529
    ISEI               1.402      0.875      1.602      0.109
    MIGRAT             0.025      0.012      1.996      0.046
    VOCYPOST           0.014      0.015      0.911      0.362
    VOCYPRE           -0.008      0.013     -0.650      0.516
    BFC                0.096      0.039      2.426      0.015

 BFA      WITH
    SATLIF00           0.191      0.047      4.030      0.000
    AAGIUNB5          -0.001      0.013     -0.102      0.919
    AAGIOVB5           0.002      0.010      0.223      0.824
    SEX                0.047      0.012      3.993      0.000
    VOCBINT            0.005      0.010      0.556      0.578
    ISEI               0.468      0.677      0.691      0.489
    MIGRAT             0.008      0.009      0.860      0.390
    VOCYPOST          -0.005      0.011     -0.407      0.684
    VOCYPRE           -0.001      0.010     -0.125      0.900
    BFC                0.299      0.028     10.590      0.000
    BFE                0.036      0.032      1.115      0.265

 BFO      WITH
    SATLIF00           0.141      0.048      2.902      0.004
    AAGIUNB5           0.072      0.015      4.807      0.000
    AAGIOVB5          -0.020      0.010     -1.979      0.048
    SEX                0.052      0.013      4.076      0.000
    VOCBINT           -0.032      0.011     -2.823      0.005
    ISEI               0.870      0.690      1.262      0.207
    MIGRAT             0.038      0.010      3.601      0.000
    VOCYPOST          -0.028      0.012     -2.299      0.021
    VOCYPRE           -0.003      0.010     -0.326      0.744
    BFC                0.149      0.030      5.057      0.000
    BFE                0.290      0.033      8.769      0.000
    BFA                0.127      0.026      4.946      0.000

 BFES     WITH
    SATLIF00           0.234      0.055      4.255      0.000
    AAGIUNB5          -0.028      0.017     -1.623      0.104
    AAGIOVB5           0.012      0.015      0.830      0.407
    SEX               -0.162      0.014    -11.516      0.000
    VOCBINT            0.036      0.012      2.931      0.003
    ISEI               2.272      0.807      2.814      0.005
    MIGRAT            -0.024      0.011     -2.156      0.031
    VOCYPOST           0.057      0.014      4.125      0.000
    VOCYPRE            0.008      0.012      0.715      0.475
    BFC                0.098      0.036      2.736      0.006
    BFE                0.198      0.039      5.113      0.000
    BFA                0.044      0.029      1.521      0.128
    BFO               -0.097      0.032     -3.071      0.002

 A0       WITH
    SATLIF00           0.466      0.226      2.057      0.040
    AAGIUNB5           0.000      0.051      0.003      0.997
    AAGIOVB5           0.046      0.035      1.314      0.189
    SEX               -0.018      0.045     -0.406      0.685
    VOCBINT           -0.336      0.034     -9.902      0.000
    ISEI              -0.839      2.629     -0.319      0.750
    MIGRAT             0.038      0.037      1.026      0.305
    VOCYPOST           0.210      0.041      5.094      0.000
    VOCYPRE            0.052      0.034      1.504      0.133
    BFC               -0.194      0.100     -1.939      0.052
    BFE                0.061      0.111      0.552      0.581
    BFA               -0.208      0.085     -2.436      0.015
    BFO                0.103      0.093      1.111      0.267
    BFES              -0.091      0.105     -0.869      0.385

 A1       WITH
    SATLIF00           0.467      0.204      2.290      0.022
    AAGIUNB5          -0.078      0.059     -1.327      0.185
    AAGIOVB5           0.061      0.040      1.504      0.132
    SEX               -0.056      0.050     -1.121      0.262
    VOCBINT           -0.243      0.035     -6.894      0.000
    ISEI               0.963      2.812      0.342      0.732
    MIGRAT             0.009      0.040      0.228      0.819
    VOCYPOST           0.304      0.046      6.658      0.000
    VOCYPRE            0.040      0.036      1.113      0.266
    BFC               -0.206      0.109     -1.890      0.059
    BFE                0.127      0.123      1.037      0.300
    BFA               -0.229      0.093     -2.453      0.014
    BFO               -0.003      0.098     -0.031      0.975
    BFES               0.008      0.117      0.064      0.949
    A0                 9.947      0.283     35.186      0.000

 A2       WITH
    SATLIF00           0.508      0.221      2.303      0.021
    AAGIUNB5          -0.071      0.065     -1.093      0.275
    AAGIOVB5           0.064      0.045      1.409      0.159
    SEX               -0.024      0.058     -0.407      0.684
    VOCBINT           -0.228      0.040     -5.654      0.000
    ISEI               2.027      3.540      0.573      0.567
    MIGRAT            -0.034      0.048     -0.702      0.483
    VOCYPOST           0.351      0.053      6.634      0.000
    VOCYPRE            0.058      0.041      1.406      0.160
    BFC               -0.089      0.126     -0.708      0.479
    BFE                0.156      0.141      1.109      0.267
    BFA               -0.235      0.106     -2.220      0.026
    BFO                0.068      0.115      0.591      0.554
    BFES              -0.004      0.131     -0.031      0.975
    A0                10.249      0.344     29.811      0.000
    A1                11.389      0.451     25.271      0.000

 Means
    SATLIF00           7.487      0.114     65.454      0.000
    AAGIUNB5           0.290      0.015     18.771      0.000
    AAGIOVB5           0.095      0.011      8.739      0.000
    SEX                0.452      0.013     35.628      0.000
    VOCBINT            0.233      0.011     21.606      0.000
    ISEI              43.026      1.111     38.728      0.000
    MIGRAT             0.189      0.010     18.948      0.000
    VOCYPOST           0.339      0.012     28.038      0.000
    VOCYPRE            0.213      0.010     20.382      0.000
    BFC                4.950      0.028    175.242      0.000
    BFE                4.900      0.032    153.058      0.000
    BFA                5.351      0.024    225.475      0.000
    BFO                4.638      0.026    180.809      0.000
    BFES               4.047      0.029    138.254      0.000
    A0                 4.859      0.092     52.702      0.000
    A1                16.949      0.102    165.586      0.000
    A2                28.922      0.120    241.015      0.000

 Intercepts
    SATLIF0            0.000      0.000    999.000    999.000
    SATLIF1            0.000      0.000    999.000    999.000
    SATLIF2            0.000      0.000    999.000    999.000
    INT                3.219      0.485      6.638      0.000
    SLP                0.499      0.473      1.056      0.291

 Variances
    SATLIF00           2.558      0.166     15.401      0.000
    AAGIUNB5           0.201      0.007     27.189      0.000
    AAGIOVB5           0.083      0.009      9.442      0.000
    SEX                0.248      0.001    205.226      0.000
    VOCBINT            0.179      0.006     31.038      0.000
    ISEI             347.298     14.642     23.719      0.000
    MIGRAT             0.154      0.006     24.727      0.000
    VOCYPOST           0.224      0.004     57.433      0.000
    VOCYPRE            0.168      0.006     27.939      0.000
    BFC                1.215      0.042     29.230      0.000
    BFE                1.552      0.052     29.669      0.000
    BFA                0.856      0.032     26.608      0.000
    BFO                0.993      0.033     30.059      0.000
    BFES               1.309      0.044     29.502      0.000
    A0                 9.826      0.260     37.775      0.000
    A1                11.440      0.410     27.930      0.000
    A2                12.985      0.610     21.302      0.000

 Residual Variances
    SATLIF0            1.169      0.214      5.457      0.000
    SATLIF1            1.271      0.135      9.403      0.000
    SATLIF2            1.125      0.260      4.324      0.000
    INT                0.967      0.212      4.574      0.000
    SLP                0.236      0.116      2.028      0.043


QUALITY OF NUMERICAL RESULTS

     Condition Number for the Information Matrix              0.237E-07
       (ratio of smallest to largest eigenvalue)


     Beginning Time:  15:34:19
        Ending Time:  15:57:47
       Elapsed Time:  00:23:28


MUTHEN & MUTHEN
3463 Stoner Ave.
Los Angeles, CA  90066

Tel: (310) 391-9971
Fax: (310) 391-8971
Web: www.StatModel.com
Support: Support@StatModel.com

Copyright (c) 1998-2021 Muthen & Muthen


#########################################################################################################################
################################################### JOB SATISFACTION ####################################################
#########################################################################################################################

###################################################
########## Unconditional Model (Model I) ##########
###################################################

Mplus VERSION 8.6
MUTHEN & MUTHEN
07/27/2021   9:36 AM

INPUT INSTRUCTIONS

  TITLE: 		Consequences of the AAG - Latent growth curve model
              (Job satisfaction, unconditional model)

  DATA: 		FILE = "SOEP_analyse_Mplus.dat";

  VARIABLE: 	NAMES = sex vocbint isei migrat coga1 coga2 coga3 coga4
                      coga5 coga6 coga7 coga8 coga9 coga10 coga11 coga12
                      coga13 coga14 coga15 coga16 coga17 coga18 coga19
                      coga20 cogb1 cogb2 cogb3 cogb4 cogb5 cogb6 cogb7 cogb8
                      cogb9 cogb10 cogb11 cogb12 cogb13 cogb14 cogb15 cogb16
                      cogb17 cogb18 cogb19 cogb20 cogc1 cogc2 cogc3 cogc4
                      cogc5 cogc6 cogc7 cogc8 cogc9 cogc10 cogc11 cogc12
                      cogc13 cogc14 cogc15 cogc16 cogc17 cogc18 cogc19
                      cogc20 bfC1 bfC2 bfC3 bfE1 bfE2 bfE3 bfA1 bfA2 bfA3
                      bfO1 bfO2 bfO3 bfO4 bfES1 bfES2 bfES3 aspisei vocyD
                      vocypost vocypre attisei aagi aagiunb aagiovb bfC
                      bfE bfA bfO bfES coga cogb cogc satjob0 satjob1
                      satjob2 satjob3 satinc0 satinc1 satinc2 satinc3
                      satlif0 satlif1 satlif2 satlif3 satlif00 a0 a1 a2 a3
                      b0 b1 b2 b3 c0 c1 c2 c3 C_iunb E_iunb A_iunb O_iunb
                      ES_iunb C_iovb E_iovb A_iovb O_iovb ES_iovb;
              USEVARIABLES = satjob0 satjob1 satjob2
                             b0 b1 b2;
              MISSING = ALL (999);

  MODEL:      Int Slp | satjob0@0 satjob1@1 satjob2@2;

              satjob0 ON b0;
              satjob1 ON b1;
              satjob2 ON b2;

              b0 b1 b2;

              Int (varInt);
              Slp (varSlp);

              MODEL CONSTRAINT:
              varInt > 0;
              varSlp > 0;

  ANALYSIS:	ESTIMATOR = MLR;
              COVERAGE = .02;
              STARTS = 120;


*** WARNING
  Data set contains cases with missing on all variables.
  These cases were not included in the analysis.
  Number of cases with missing on all variables:  489
   1 WARNING(S) FOUND IN THE INPUT INSTRUCTIONS


Consequences of the AAG - Latent growth curve model
(Job satisfaction, unconditional model)

SUMMARY OF ANALYSIS

Number of groups                                                 1
Number of observations                                        1047

Number of dependent variables                                    3
Number of independent variables                                  3
Number of continuous latent variables                            2

Observed dependent variables

  Continuous
   SATJOB0     SATJOB1     SATJOB2

Observed independent variables
   B0          B1          B2

Continuous latent variables
   INT         SLP


Estimator                                                      MLR
Information matrix                                        OBSERVED
Maximum number of iterations                                  1000
Convergence criterion                                    0.500D-04
Maximum number of steepest descent iterations                   20
Maximum number of iterations for H1                           2000
Convergence criterion for H1                             0.100D-03
Random Starts Specifications
  Number of random starts                                      120
  Random starts scale                                    0.500D+01

Input data file(s)
  SOEP_analyse_Mplus.dat

Input data format  FREE


SUMMARY OF DATA

     Number of missing data patterns             7


COVARIANCE COVERAGE OF DATA

Minimum covariance coverage value   0.020


     PROPORTION OF DATA PRESENT


           Covariance Coverage
              SATJOB0       SATJOB1       SATJOB2       B0            B1
              ________      ________      ________      ________      ________
 SATJOB0        0.671
 SATJOB1        0.429         0.749
 SATJOB2        0.218         0.389         0.404
 B0             0.671         0.429         0.218         0.671
 B1             0.429         0.749         0.389         0.429         0.749
 B2             0.218         0.389         0.404         0.218         0.389


           Covariance Coverage
              B2
              ________
 B2             0.404


UNIVARIATE SAMPLE STATISTICS


     UNIVARIATE HIGHER-ORDER MOMENT DESCRIPTIVE STATISTICS

         Variable/         Mean/     Skewness/   Minimum/ % with                Percentiles
        Sample Size      Variance    Kurtosis    Maximum  Min/Max      20%/60%    40%/80%    Median

     SATJOB0               7.919      -1.402       0.000    0.57%       7.000      8.000      8.000
             703.000       3.488       2.559      10.000   19.06%       9.000      9.000
     SATJOB1               7.529      -1.266       0.000    0.77%       6.000      8.000      8.000
             784.000       4.152       1.711      10.000   13.78%       8.000      9.000
     SATJOB2               7.267      -0.946       0.000    0.71%       6.000      7.000      8.000
             423.000       4.267       0.734      10.000   11.11%       8.000      9.000
     B0                    6.145      -0.842       0.000    5.97%       5.000      6.000      7.000
             703.000       7.353      -0.059      10.000    6.54%       7.000      8.000
     B1                   17.089      -0.113       9.000    0.13%      14.000     17.000     18.000
             784.000      11.594      -0.747      26.000    0.51%      18.000     20.000
     B2                   28.771      -0.236      18.000    0.24%      25.000     28.000     30.000
             423.000      12.233      -0.514      39.000    0.24%      30.000     32.000


RANDOM STARTS RESULTS RANKED FROM THE BEST TO THE WORST FIT FUNCTION VALUES

Fit function values at local maxima and random start numbers:

              0.0054         65
              0.0054         104
              0.0054         107
              0.0054         62
              0.0054         98
              0.0054         20
              0.0054         60
              0.0054         118
              0.0054         97
              0.0054         17
              0.0054         103
              0.0054         58
              0.0054         109
              0.0054         105
              0.0054         70
              0.0054         8
              0.0054         78
              0.0054         112
              0.0054         96
              0.0054         86
              0.0054         92
              0.0054         111
              0.0054         75
              0.0054         76
              0.0054         53
              0.0054         85
              0.0054         80
              0.0054         66
              0.0054         119
              0.0054         19
              0.0054         73
              0.0054         64
              0.0054         43
              0.0054         83
              0.0054         unperturbed
              0.0054         3
              0.0054         26
              0.0054         57
              0.0054         7
              0.0054         12
              0.0054         33
              0.0054         63
              0.0054         42
              0.0054         88
              0.0054         34
              0.0054         14
              0.0054         90
              0.0054         25
              0.0054         37
              0.0054         45
              0.0054         10
              0.0054         24
              0.0054         22
              0.0054         9
              0.0054         102
              0.0054         91
              0.0054         4
              0.0054         95
              0.0054         74
              0.0054         110
              0.0054         106
              0.0054         101
              0.0054         50
              0.0054         116
              0.0054         21
              0.0054         81
              0.0054         120
              0.0054         18
              0.0054         31
              0.0054         61
              0.0054         23
              0.0054         30
              0.0054         32
              0.0054         68
              0.0054         51
              0.0054         5
              0.0054         114
              0.0054         28
              0.0054         49
              0.0054         27
              0.0054         84
              0.0054         93
              0.0054         11
              0.0054         82
              0.0054         55
              0.0054         52
              0.0054         56
              0.0054         13
              0.0054         16
              0.0054         6
              0.0054         79
              6.0510         46
              6.0516         117
              6.0517         59
              6.0520         38
              6.0527         35
              6.0538         77
              6.0541         67
              6.0552         87
              6.0565         115
              6.0568         72
              6.0569         29
              6.0574         48
              6.0576         54
              6.0582         100
              6.0587         39
              6.0588         108
              6.0588         113
              6.0588         1
              6.0589         40
              6.0590         69
              6.0591         15
              6.0595         44
              6.0599         71

7 starting value run(s) did not converge.


MODEL FIT INFORMATION

Number of Free Parameters                       26

Loglikelihood

          H0 Value                       -7996.175
          H0 Scaling Correction Factor      1.4434
            for MLR
          H1 Value                       -7996.173
          H1 Scaling Correction Factor      1.4156
            for MLR

Information Criteria

          Akaike (AIC)                   16044.350
          Bayesian (BIC)                 16173.146
          Sample-Size Adjusted BIC       16090.566
            (n* = (n + 2) / 24)

Chi-Square Test of Model Fit

          Value                              0.008*
          Degrees of Freedom                     1
          P-Value                           0.9299
          Scaling Correction Factor         0.6922
            for MLR

*   The chi-square value for MLM, MLMV, MLR, ULSMV, WLSM and WLSMV cannot be used
    for chi-square difference testing in the regular way.  MLM, MLR and WLSM
    chi-square difference testing is described on the Mplus website.  MLMV, WLSMV,
    and ULSMV difference testing is done using the DIFFTEST option.

RMSEA (Root Mean Square Error Of Approximation)

          Estimate                           0.000
          90 Percent C.I.                    0.000  0.025
          Probability RMSEA <= .05           0.981

CFI/TLI

          CFI                                1.000
          TLI                                1.000

Chi-Square Test of Model Fit for the Baseline Model

          Value                            199.366
          Degrees of Freedom                    12
          P-Value                           0.0000

SRMR (Standardized Root Mean Square Residual)

          Value                              0.000


MODEL RESULTS

                                                    Two-Tailed
                    Estimate       S.E.  Est./S.E.    P-Value

 INT      |
    SATJOB0            1.000      0.000    999.000    999.000
    SATJOB1            1.000      0.000    999.000    999.000
    SATJOB2            1.000      0.000    999.000    999.000

 SLP      |
    SATJOB0            0.000      0.000    999.000    999.000
    SATJOB1            1.000      0.000    999.000    999.000
    SATJOB2            2.000      0.000    999.000    999.000

 SATJOB0  ON
    B0                 0.056      0.115      0.487      0.626

 SATJOB1  ON
    B1                 0.081      0.079      1.024      0.306

 SATJOB2  ON
    B2                 0.092      0.077      1.199      0.231

 SLP      WITH
    INT               -0.505      0.287     -1.759      0.079

 B0       WITH
    INT               -1.022      0.982     -1.041      0.298
    SLP               -0.029      0.407     -0.072      0.942

 B1       WITH
    INT               -1.186      1.093     -1.085      0.278
    SLP               -0.085      0.450     -0.188      0.851

 B2       WITH
    INT               -1.080      1.096     -0.985      0.325
    SLP               -0.260      0.483     -0.539      0.590

 B1       WITH
    B0                 9.532      0.320     29.789      0.000

 B2       WITH
    B0                 9.848      0.389     25.323      0.000
    B1                11.920      0.507     23.523      0.000

 Means
    B0                 5.303      0.100     52.929      0.000
    B1                17.092      0.108    158.311      0.000
    B2                29.117      0.121    241.535      0.000
    INT                7.682      0.617     12.455      0.000
    SLP               -1.568      0.929     -1.688      0.091

 Intercepts
    SATJOB0            0.000      0.000    999.000    999.000
    SATJOB1            0.000      0.000    999.000    999.000
    SATJOB2            0.000      0.000    999.000    999.000

 Variances
    B0                 8.665      0.332     26.070      0.000
    B1                12.054      0.468     25.752      0.000
    B2                13.475      0.659     20.457      0.000
    INT                2.591      0.522      4.967      0.000
    SLP                0.554      0.247      2.241      0.025

 Residual Variances
    SATJOB0            1.041      0.450      2.316      0.021
    SATJOB1            2.236      0.245      9.113      0.000
    SATJOB2            1.659      0.448      3.699      0.000


QUALITY OF NUMERICAL RESULTS

     Condition Number for the Information Matrix              0.180E-05
       (ratio of smallest to largest eigenvalue)


     Beginning Time:  09:35:59
        Ending Time:  09:36:17
       Elapsed Time:  00:00:18


MUTHEN & MUTHEN
3463 Stoner Ave.
Los Angeles, CA  90066

Tel: (310) 391-9971
Fax: (310) 391-8971
Web: www.StatModel.com
Support: Support@StatModel.com

Copyright (c) 1998-2021 Muthen & Muthen


#######################################################
########## The AAG Predicting SWB (Model II) ##########
#######################################################

#########################
#### AAG-Threshold 0 ####
#########################

Mplus VERSION 8.6
MUTHEN & MUTHEN
07/27/2021   9:38 AM

INPUT INSTRUCTIONS

  TITLE: 		Consequences of the AAG - Latent growth curve model
              (Job satisfaction, conditional model)

  DATA: 		FILE = "SOEP_analyse_Mplus.dat";

  VARIABLE: 	NAMES = sex vocbint isei migrat coga1 coga2 coga3 coga4
                      coga5 coga6 coga7 coga8 coga9 coga10 coga11 coga12
                      coga13 coga14 coga15 coga16 coga17 coga18 coga19
                      coga20 cogb1 cogb2 cogb3 cogb4 cogb5 cogb6 cogb7 cogb8
                      cogb9 cogb10 cogb11 cogb12 cogb13 cogb14 cogb15 cogb16
                      cogb17 cogb18 cogb19 cogb20 cogc1 cogc2 cogc3 cogc4
                      cogc5 cogc6 cogc7 cogc8 cogc9 cogc10 cogc11 cogc12
                      cogc13 cogc14 cogc15 cogc16 cogc17 cogc18 cogc19
                      cogc20 bfC1 bfC2 bfC3 bfE1 bfE2 bfE3 bfA1 bfA2 bfA3
                      bfO1 bfO2 bfO3 bfO4 bfES1 bfES2 bfES3 aspisei vocyD
                      vocypost vocypre attisei aagi aagiunb aagiovb bfC
                      bfE bfA bfO bfES coga cogb cogc satjob0 satjob1
                      satjob2 satjob3 satinc0 satinc1 satinc2 satinc3
                      satlif0 satlif1 satlif2 satlif3 satlif00 a0 a1 a2 a3
                      b0 b1 b2 b3 c0 c1 c2 c3 C_iunb E_iunb A_iunb O_iunb
                      ES_iunb C_iovb E_iovb A_iovb O_iovb ES_iovb;
              USEVARIABLES = satjob0 satjob1 satjob2
                             aagiunb aagiovb
                             b0 b1 b2;
              MISSING = ALL (999);
              AUXILIARY = (M) attisei aspisei;

  MODEL:      Int Slp | satjob0@0 satjob1@1 satjob2@2;

              Int Slp ON aagiunb aagiovb;
              satjob0 ON b0;
              satjob1 ON b1;
              satjob2 ON b2;

              aagiunb aagiovb b0 b1 b2;

              Int (varInt);
              Slp (varSlp);

              MODEL CONSTRAINT:
              varInt > 0;
              varSlp > 0;

  ANALYSIS:	ESTIMATOR = MLR;
              COVERAGE = .02;
              STARTS = 120;


INPUT READING TERMINATED NORMALLY


Consequences of the AAG - Latent growth curve model
(Job satisfaction, conditional model)

SUMMARY OF ANALYSIS

Number of groups                                                 1
Number of observations                                        1536

Number of dependent variables                                    3
Number of independent variables                                  5
Number of continuous latent variables                            2

Observed dependent variables

  Continuous
   SATJOB0     SATJOB1     SATJOB2

Observed independent variables
   AAGIUNB     AAGIOVB     B0          B1          B2

Observed auxiliary variables
   ATTISEI     ASPISEI

Continuous latent variables
   INT         SLP


Estimator                                                      MLR
Information matrix                                        OBSERVED
Maximum number of iterations                                  1000
Convergence criterion                                    0.500D-04
Maximum number of steepest descent iterations                   20
Maximum number of iterations for H1                           2000
Convergence criterion for H1                             0.100D-03
Random Starts Specifications
  Number of random starts                                      120
  Random starts scale                                    0.500D+01

Input data file(s)
  SOEP_analyse_Mplus.dat

Input data format  FREE


SUMMARY OF DATA

     Number of missing data patterns            15


COVARIANCE COVERAGE OF DATA

Minimum covariance coverage value   0.020


     PROPORTION OF DATA PRESENT


           Covariance Coverage
              SATJOB0       SATJOB1       SATJOB2       AAGIUNB       AAGIOVB
              ________      ________      ________      ________      ________
 SATJOB0        0.458
 SATJOB1        0.292         0.510
 SATJOB2        0.148         0.265         0.275
 AAGIUNB        0.298         0.354         0.201         0.473
 AAGIOVB        0.298         0.354         0.201         0.473         0.473
 B0             0.458         0.292         0.148         0.298         0.298
 B1             0.292         0.510         0.265         0.354         0.354
 B2             0.148         0.265         0.275         0.201         0.201


           Covariance Coverage
              B0            B1            B2
              ________      ________      ________
 B0             0.458
 B1             0.292         0.510
 B2             0.148         0.265         0.275


UNIVARIATE SAMPLE STATISTICS


     UNIVARIATE HIGHER-ORDER MOMENT DESCRIPTIVE STATISTICS

         Variable/         Mean/     Skewness/   Minimum/ % with                Percentiles
        Sample Size      Variance    Kurtosis    Maximum  Min/Max      20%/60%    40%/80%    Median

     SATJOB0               7.919      -1.402       0.000    0.57%       7.000      8.000      8.000
             703.000       3.488       2.559      10.000   19.06%       9.000      9.000
     SATJOB1               7.529      -1.266       0.000    0.77%       6.000      8.000      8.000
             784.000       4.152       1.711      10.000   13.78%       8.000      9.000
     SATJOB2               7.267      -0.946       0.000    0.71%       6.000      7.000      8.000
             423.000       4.267       0.734      10.000   11.11%       8.000      9.000
     AAGIUNB               0.331       0.720       0.000   66.94%       0.000      0.000      0.000
             726.000       0.221      -1.481       1.000   33.06%       0.000      1.000
     AAGIOVB               0.146       2.005       0.000   85.40%       0.000      0.000      0.000
             726.000       0.125       2.020       1.000   14.60%       0.000      0.000
     B0                    6.145      -0.842       0.000    5.97%       5.000      6.000      7.000
             703.000       7.353      -0.059      10.000    6.54%       7.000      8.000
     B1                   17.089      -0.113       9.000    0.13%      14.000     17.000     18.000
             784.000      11.594      -0.747      26.000    0.51%      18.000     20.000
     B2                   28.771      -0.236      18.000    0.24%      25.000     28.000     30.000
             423.000      12.233      -0.514      39.000    0.24%      30.000     32.000
     ATTISEI              39.563       0.187      16.000    0.80%      30.000     37.000     39.000
             997.000     109.125      -0.902      60.000    0.70%      40.000     51.000
     ASPISEI              43.708       0.921      16.000    0.55%      31.000     38.000     40.000
            1265.000     214.626       0.574      88.000    1.82%      43.000     55.000


RANDOM STARTS RESULTS RANKED FROM THE BEST TO THE WORST FIT FUNCTION VALUES

Fit function values at local maxima and random start numbers:

              6.1575         116
              6.1575         43
              6.1575         29
              6.1575         90
              6.1575         80
              6.1575         52
              6.1575         117
              6.1575         98
              6.1575         34
              6.1575         8
              6.1575         13
              6.1575         94
              6.1575         14
              6.1575         100
              6.1575         15
              6.1575         87
              6.1575         89
              6.1575         37
              6.1575         65
              6.1575         60
              6.1575         22
              6.1575         23
              6.1575         20
              6.1575         19
              6.1575         51
              6.1575         88
              6.1575         38
              6.1575         106
              6.1575         102
              6.1575         56
              6.1575         10
              6.1575         57
              6.1575         83
              6.1575         49
              6.1575         18
              6.1575         73
              6.1575         108
              6.1575         27
              6.1575         71
              6.1575         61
              6.1575         2
              6.1575         3
              6.1575         78
              6.1575         115
              6.1575         54
              6.1575         113
              6.1575         45
              6.1575         62
              6.1575         82
              6.1575         86
              6.1575         75
              6.1575         7
              6.1575         101
              6.1575         unperturbed
              6.1575         12
              6.1575         35
              6.1575         53
              6.1575         17
              6.1575         68
              6.1575         58
              6.1575         67
              6.1575         39
              6.1575         5
              6.1575         66
              6.1575         93
              6.1575         118
              6.1575         84
              6.1575         33
              6.1575         97
              6.1575         11
              6.1575         46
              6.1575         103
              6.1575         64
              6.1575         120
              6.1575         91
              6.1575         95
              6.1575         32
              6.1575         99
              6.1575         114
              6.1575         85
              6.1575         30
              6.1575         77
              6.1575         41

38 starting value run(s) did not converge.


MODEL FIT INFORMATION

Number of Free Parameters                       35

Loglikelihood Including the Auxiliary Part

          H0 Value                      -17169.030
          H0 Scaling Correction Factor      1.2481
            for MLR
          H1 Value                      -17165.951
          H1 Scaling Correction Factor      1.2037
            for MLR

Information Criteria Including the Auxiliary Part

          Number of Free Parameters             56
          Akaike (AIC)                   34450.060
          Bayesian (BIC)                 34748.928
          Sample-Size Adjusted BIC       34571.030
            (n* = (n + 2) / 24)

Chi-Square Test of Model Fit

          Value                              6.639*
          Degrees of Freedom                     9
          P-Value                           0.6746
          Scaling Correction Factor         0.9275
            for MLR

*   The chi-square value for MLM, MLMV, MLR, ULSMV, WLSM and WLSMV cannot be used
    for chi-square difference testing in the regular way.  MLM, MLR and WLSM
    chi-square difference testing is described on the Mplus website.  MLMV, WLSMV,
    and ULSMV difference testing is done using the DIFFTEST option.

RMSEA (Root Mean Square Error Of Approximation)

          Estimate                           0.000
          90 Percent C.I.                    0.000  0.023
          Probability RMSEA <= .05           1.000

CFI/TLI

          CFI                                1.000
          TLI                                1.000

Chi-Square Test of Model Fit for the Baseline Model

          Value                           1558.049
          Degrees of Freedom                    28
          P-Value                           0.0000

SRMR (Standardized Root Mean Square Residual)

          Value                              0.013


MODEL RESULTS

                                                    Two-Tailed
                    Estimate       S.E.  Est./S.E.    P-Value

 INT      |
    SATJOB0            1.000      0.000    999.000    999.000
    SATJOB1            1.000      0.000    999.000    999.000
    SATJOB2            1.000      0.000    999.000    999.000

 SLP      |
    SATJOB0            0.000      0.000    999.000    999.000
    SATJOB1            1.000      0.000    999.000    999.000
    SATJOB2            2.000      0.000    999.000    999.000

 INT      ON
    AAGIUNB           -0.375      0.166     -2.264      0.024
    AAGIOVB           -0.640      0.262     -2.447      0.014

 SLP      ON
    AAGIUNB           -0.015      0.126     -0.115      0.908
    AAGIOVB            0.262      0.184      1.423      0.155

 SATJOB0  ON
    B0                -0.059      0.023     -2.551      0.011

 SATJOB1  ON
    B1                -0.026      0.018     -1.495      0.135

 SATJOB2  ON
    B2                -0.013      0.021     -0.631      0.528

 SLP      WITH
    INT               -0.472      0.293     -1.611      0.107

 AAGIOVB  WITH
    AAGIUNB           -0.049      0.004    -11.040      0.000

 B0       WITH
    AAGIUNB            0.015      0.056      0.260      0.795
    AAGIOVB            0.039      0.042      0.928      0.353

 B1       WITH
    AAGIUNB           -0.023      0.066     -0.349      0.727
    AAGIOVB            0.077      0.051      1.497      0.134
    B0                 9.545      0.320     29.852      0.000

 B2       WITH
    AAGIUNB           -0.018      0.072     -0.254      0.799
    AAGIOVB            0.043      0.059      0.735      0.462
    B0                 9.874      0.390     25.336      0.000
    B1                11.899      0.508     23.430      0.000

 Means
    AAGIUNB            0.333      0.016     20.646      0.000
    AAGIOVB            0.149      0.013     11.460      0.000
    B0                 5.292      0.101     52.257      0.000
    B1                17.085      0.108    157.871      0.000
    B2                29.110      0.121    240.980      0.000

 Intercepts
    SATJOB0            0.000      0.000    999.000    999.000
    SATJOB1            0.000      0.000    999.000    999.000
    SATJOB2            0.000      0.000    999.000    999.000
    INT                8.515      0.162     52.421      0.000
    SLP               -0.383      0.309     -1.240      0.215

 Variances
    AAGIUNB            0.223      0.006     37.180      0.000
    AAGIOVB            0.125      0.009     13.383      0.000
    B0                 8.711      0.335     26.012      0.000
    B1                12.023      0.467     25.722      0.000
    B2                13.462      0.665     20.243      0.000

 Residual Variances
    SATJOB0            1.065      0.451      2.362      0.018
    SATJOB1            2.247      0.248      9.072      0.000
    SATJOB2            1.683      0.451      3.734      0.000
    INT                2.379      0.468      5.085      0.000
    SLP                0.517      0.248      2.088      0.037


QUALITY OF NUMERICAL RESULTS

     Condition Number for the Information Matrix              0.233E-06
       (ratio of smallest to largest eigenvalue)


     Beginning Time:  09:38:57
        Ending Time:  09:39:25
       Elapsed Time:  00:00:28


MUTHEN & MUTHEN
3463 Stoner Ave.
Los Angeles, CA  90066

Tel: (310) 391-9971
Fax: (310) 391-8971
Web: www.StatModel.com
Support: Support@StatModel.com

Copyright (c) 1998-2021 Muthen & Muthen


############################
#### AAG-Threshold +/−5 ####
############################

Mplus VERSION 8.4
MUTHEN & MUTHEN
07/27/2021   3:41 PM

INPUT INSTRUCTIONS

  TITLE: 		Consequences of the AAG - Latent growth curve model
              (Job satisfaction, conditional model)

  DATA: 		FILE = "SOEP_analyse_Mplus5.dat";

  VARIABLE: 	NAMES = sex vocbint isei migrat coga1 coga2 coga3 coga4
                      coga5 coga6 coga7 coga8 coga9 coga10 coga11 coga12
                      coga13 coga14 coga15 coga16 coga17 coga18 coga19
                      coga20 cogb1 cogb2 cogb3 cogb4 cogb5 cogb6 cogb7 cogb8
                      cogb9 cogb10 cogb11 cogb12 cogb13 cogb14 cogb15 cogb16
                      cogb17 cogb18 cogb19 cogb20 cogc1 cogc2 cogc3 cogc4
                      cogc5 cogc6 cogc7 cogc8 cogc9 cogc10 cogc11 cogc12
                      cogc13 cogc14 cogc15 cogc16 cogc17 cogc18 cogc19
                      cogc20 bfC1 bfC2 bfC3 bfE1 bfE2 bfE3 bfA1 bfA2 bfA3
                      bfO1 bfO2 bfO3 bfO4 bfES1 bfES2 bfES3 aspisei vocyD
                      vocypost vocypre attisei aagi aagiunb aagiovb
                      aagiunb5 aagiovb5 aagiunb10 aagiovb10 aagiunb15 aagiovb15
                      bfC bfE bfA bfO bfES coga cogb cogc satjob0 satjob1
                      satjob2 satjob3 satinc0 satinc1 satinc2 satinc3
                      satlif0 satlif1 satlif2 satlif3 satlif00 a0 a1 a2 a3
                      b0 b1 b2 b3 c0 c1 c2 c3;
              USEVARIABLES = satjob0 satjob1 satjob2
                             aagiunb5 aagiovb5
                             b0 b1 b2;
              MISSING = ALL (999);
              AUXILIARY = (M) attisei aspisei;

  MODEL:      Int Slp | satjob0@0 satjob1@1 satjob2@2;

              Int Slp ON aagiunb5 aagiovb5;
              satjob0 ON b0;
              satjob1 ON b1;
              satjob2 ON b2;

              aagiunb5 aagiovb5 b0 b1 b2;

              Int (varInt);
              Slp (varSlp);

              MODEL CONSTRAINT:
              varInt > 0;
              varSlp > 0;

  ANALYSIS:	ESTIMATOR = MLR;
              COVERAGE = .02;
              STARTS = 120;


INPUT READING TERMINATED NORMALLY


Consequences of the AAG - Latent growth curve model
(Job satisfaction, conditional model)

SUMMARY OF ANALYSIS

Number of groups                                                 1
Number of observations                                        1536

Number of dependent variables                                    3
Number of independent variables                                  5
Number of continuous latent variables                            2

Observed dependent variables

  Continuous
   SATJOB0     SATJOB1     SATJOB2

Observed independent variables
   AAGIUNB5    AAGIOVB5    B0          B1          B2

Observed auxiliary variables
   ATTISEI     ASPISEI

Continuous latent variables
   INT         SLP


Estimator                                                      MLR
Information matrix                                        OBSERVED
Maximum number of iterations                                  1000
Convergence criterion                                    0.500D-04
Maximum number of steepest descent iterations                   20
Maximum number of iterations for H1                           2000
Convergence criterion for H1                             0.100D-03
Random Starts Specifications
  Number of random starts                                      120
  Random starts scale                                    0.500D+01

Input data file(s)
  SOEP_analyse_Mplus5.dat

Input data format  FREE


SUMMARY OF DATA

     Number of missing data patterns            15


COVARIANCE COVERAGE OF DATA

Minimum covariance coverage value   0.020


     PROPORTION OF DATA PRESENT


           Covariance Coverage
              SATJOB0       SATJOB1       SATJOB2       AAGIUNB5      AAGIOVB5
              ________      ________      ________      ________      ________
 SATJOB0        0.458
 SATJOB1        0.292         0.510
 SATJOB2        0.148         0.265         0.275
 AAGIUNB5       0.298         0.354         0.201         0.473
 AAGIOVB5       0.298         0.354         0.201         0.473         0.473
 B0             0.458         0.292         0.148         0.298         0.298
 B1             0.292         0.510         0.265         0.354         0.354
 B2             0.148         0.265         0.275         0.201         0.201


           Covariance Coverage
              B0            B1            B2
              ________      ________      ________
 B0             0.458
 B1             0.292         0.510
 B2             0.148         0.265         0.275


UNIVARIATE SAMPLE STATISTICS


     UNIVARIATE HIGHER-ORDER MOMENT DESCRIPTIVE STATISTICS

         Variable/         Mean/     Skewness/   Minimum/ % with                Percentiles
        Sample Size      Variance    Kurtosis    Maximum  Min/Max      20%/60%    40%/80%    Median

     SATJOB0               7.919      -1.402       0.000    0.57%       7.000      8.000      8.000
             703.000       3.488       2.559      10.000   19.06%       9.000      9.000
     SATJOB1               7.529      -1.266       0.000    0.77%       6.000      8.000      8.000
             784.000       4.152       1.711      10.000   13.78%       8.000      9.000
     SATJOB2               7.267      -0.946       0.000    0.71%       6.000      7.000      8.000
             423.000       4.267       0.734      10.000   11.11%       8.000      9.000
     AAGIUNB5              0.274       1.013       0.000   72.59%       0.000      0.000      0.000
             726.000       0.199      -0.974       1.000   27.41%       0.000      1.000
     AAGIOVB5              0.091       2.846       0.000   90.91%       0.000      0.000      0.000
             726.000       0.083       6.100       1.000    9.09%       0.000      0.000
     B0                    6.145      -0.842       0.000    5.97%       5.000      6.000      7.000
             703.000       7.353      -0.059      10.000    6.54%       7.000      8.000
     B1                   17.089      -0.113       9.000    0.13%      14.000     17.000     18.000
             784.000      11.594      -0.747      26.000    0.51%      18.000     20.000
     B2                   28.771      -0.236      18.000    0.24%      25.000     28.000     30.000
             423.000      12.233      -0.514      39.000    0.24%      30.000     32.000
     ATTISEI              39.563       0.187      16.000    0.80%      30.000     37.000     39.000
             997.000     109.125      -0.902      60.000    0.70%      40.000     51.000
     ASPISEI              43.708       0.921      16.000    0.55%      31.000     38.000     40.000
            1265.000     214.626       0.574      88.000    1.82%      43.000     55.000


RANDOM STARTS RESULTS RANKED FROM THE BEST TO THE WORST FIT FUNCTION VALUES

Fit function values at local maxima and random start numbers:

              6.7419         68
              6.7419         105
              6.7419         64
              6.7419         31
              6.7419         73
              6.7419         102
              6.7419         3
              6.7419         81
              6.7419         96
              6.7419         22
              6.7419         11
              6.7419         59
              6.7419         unperturbed
              6.7419         69
              6.7419         120
              6.7419         75
              6.7419         45
              6.7419         91
              6.7419         108
              6.7419         89
              6.7419         116
              6.7419         17
              6.7419         44
              6.7419         15
              6.7419         25
              6.7419         66
              6.7419         80
              6.7419         86
              6.7419         53
              6.7419         87
              6.7419         109
              6.7419         35
              6.7419         111
              6.7419         34
              6.7419         56
              6.7419         119
              6.7419         84
              6.7419         9
              6.7419         46
              6.7419         1
              6.7419         57
              6.7419         118
              6.7419         18
              6.7419         50
              6.7419         90
              6.7419         55
              6.7419         114
              6.7419         95
              6.7419         37
              6.7419         100
              6.7419         71
              6.7419         61
              6.7419         60
              6.7419         67
              6.7419         63
              6.7419         103
              6.7419         28
              6.7419         32
              6.7419         43
              6.7419         33
              6.7419         41
              6.7419         10
              6.7419         62
              6.7419         8
              6.7419         16
              6.7419         30
              6.7419         38
              6.7419         113
              6.7419         40
              6.7419         24
              6.7419         14
              6.7419         76
              6.7419         26
              6.7419         115
              6.7419         106
              6.7419         101
              6.7419         21
             11.2197         6

43 starting value run(s) did not converge.


MODEL FIT INFORMATION

Number of Free Parameters                       35

Loglikelihood Including the Auxiliary Part

          H0 Value                      -16890.883
          H0 Scaling Correction Factor      1.3334
            for MLR
          H1 Value                      -16887.512
          H1 Scaling Correction Factor      1.2767
            for MLR

Information Criteria Including the Auxiliary Part

          Number of Free Parameters             56
          Akaike (AIC)                   33893.765
          Bayesian (BIC)                 34192.634
          Sample-Size Adjusted BIC       34014.736
            (n* = (n + 2) / 24)

Chi-Square Test of Model Fit

          Value                              7.298*
          Degrees of Freedom                     9
          P-Value                           0.6062
          Scaling Correction Factor         0.9238
            for MLR

*   The chi-square value for MLM, MLMV, MLR, ULSMV, WLSM and WLSMV cannot be used
    for chi-square difference testing in the regular way.  MLM, MLR and WLSM
    chi-square difference testing is described on the Mplus website.  MLMV, WLSMV,
    and ULSMV difference testing is done using the DIFFTEST option.

RMSEA (Root Mean Square Error Of Approximation)

          Estimate                           0.000
          90 Percent C.I.                    0.000  0.025
          Probability RMSEA <= .05           1.000

CFI/TLI

          CFI                                1.000
          TLI                                1.000

Chi-Square Test of Model Fit for the Baseline Model

          Value                           1628.362
          Degrees of Freedom                    28
          P-Value                           0.0000

SRMR (Standardized Root Mean Square Residual)

          Value                              0.014


MODEL RESULTS

                                                    Two-Tailed
                    Estimate       S.E.  Est./S.E.    P-Value

 INT      |
    SATJOB0            1.000      0.000    999.000    999.000
    SATJOB1            1.000      0.000    999.000    999.000
    SATJOB2            1.000      0.000    999.000    999.000

 SLP      |
    SATJOB0            0.000      0.000    999.000    999.000
    SATJOB1            1.000      0.000    999.000    999.000
    SATJOB2            2.000      0.000    999.000    999.000

 INT      ON
    AAGIUNB5          -0.413      0.174     -2.378      0.017
    AAGIOVB5          -0.560      0.336     -1.668      0.095

 SLP      ON
    AAGIUNB5           0.093      0.133      0.696      0.486
    AAGIOVB5           0.420      0.214      1.965      0.049

 SATJOB0  ON
    B0                -0.061      0.023     -2.633      0.008

 SATJOB1  ON
    B1                -0.028      0.018     -1.601      0.109

 SATJOB2  ON
    B2                -0.015      0.021     -0.717      0.474

 SLP      WITH
    INT               -0.426      0.299     -1.427      0.154

 AAGIOVB5 WITH
    AAGIUNB5          -0.026      0.003     -8.206      0.000

 B0       WITH
    AAGIUNB5           0.010      0.054      0.179      0.858
    AAGIOVB5           0.046      0.035      1.326      0.185

 B1       WITH
    AAGIUNB5          -0.037      0.064     -0.570      0.569
    AAGIOVB5           0.069      0.042      1.639      0.101
    B0                 9.546      0.319     29.882      0.000

 B2       WITH
    AAGIUNB5          -0.038      0.070     -0.538      0.591
    AAGIOVB5           0.075      0.048      1.567      0.117
    B0                 9.883      0.390     25.339      0.000
    B1                11.894      0.506     23.515      0.000

 Means
    AAGIUNB5           0.276      0.015     18.246      0.000
    AAGIOVB5           0.093      0.011      8.738      0.000
    B0                 5.291      0.101     52.286      0.000
    B1                17.084      0.108    157.750      0.000
    B2                29.110      0.121    240.581      0.000

 Intercepts
    SATJOB0            0.000      0.000    999.000    999.000
    SATJOB1            0.000      0.000    999.000    999.000
    SATJOB2            0.000      0.000    999.000    999.000
    INT                8.472      0.155     54.651      0.000
    SLP               -0.388      0.308     -1.260      0.208

 Variances
    AAGIUNB5           0.201      0.007     27.333      0.000
    AAGIOVB5           0.083      0.009      9.418      0.000
    B0                 8.718      0.335     25.998      0.000
    B1                12.017      0.467     25.712      0.000
    B2                13.458      0.660     20.376      0.000

 Residual Variances
    SATJOB0            1.131      0.461      2.455      0.014
    SATJOB1            2.248      0.249      9.036      0.000
    SATJOB2            1.715      0.457      3.755      0.000
    INT                2.329      0.469      4.964      0.000
    SLP                0.478      0.255      1.876      0.061


QUALITY OF NUMERICAL RESULTS

     Condition Number for the Information Matrix              0.857E-07
       (ratio of smallest to largest eigenvalue)


     Beginning Time:  15:41:15
        Ending Time:  15:41:32
       Elapsed Time:  00:00:17


MUTHEN & MUTHEN
3463 Stoner Ave.
Los Angeles, CA  90066

Tel: (310) 391-9971
Fax: (310) 391-8971
Web: www.StatModel.com
Support: Support@StatModel.com

Copyright (c) 1998-2019 Muthen & Muthen


###########################################################################
########## The AAG and the Covariates Predicting SWB (Model III) ##########
###########################################################################

#########################
#### AAG-Threshold 0 ####
#########################

Mplus VERSION 8.6
MUTHEN & MUTHEN
07/27/2021   9:51 AM

INPUT INSTRUCTIONS

  TITLE: 		Consequences of the AAG - Latent growth curve model
              (Job satisfaction, conditional model)

  DATA: 		FILE = "SOEP_analyse_Mplus.dat";

  VARIABLE: 	NAMES = sex vocbint isei migrat coga1 coga2 coga3 coga4
                      coga5 coga6 coga7 coga8 coga9 coga10 coga11 coga12
                      coga13 coga14 coga15 coga16 coga17 coga18 coga19
                      coga20 cogb1 cogb2 cogb3 cogb4 cogb5 cogb6 cogb7 cogb8
                      cogb9 cogb10 cogb11 cogb12 cogb13 cogb14 cogb15 cogb16
                      cogb17 cogb18 cogb19 cogb20 cogc1 cogc2 cogc3 cogc4
                      cogc5 cogc6 cogc7 cogc8 cogc9 cogc10 cogc11 cogc12
                      cogc13 cogc14 cogc15 cogc16 cogc17 cogc18 cogc19
                      cogc20 bfC1 bfC2 bfC3 bfE1 bfE2 bfE3 bfA1 bfA2 bfA3
                      bfO1 bfO2 bfO3 bfO4 bfES1 bfES2 bfES3 aspisei vocyD
                      vocypost vocypre attisei aagi aagiunb aagiovb bfC
                      bfE bfA bfO bfES coga cogb cogc satjob0 satjob1
                      satjob2 satjob3 satinc0 satinc1 satinc2 satinc3
                      satlif0 satlif1 satlif2 satlif3 satlif00 a0 a1 a2 a3
                      b0 b1 b2 b3 c0 c1 c2 c3 C_iunb E_iunb A_iunb O_iunb
                      ES_iunb C_iovb E_iovb A_iovb O_iovb ES_iovb;
              USEVARIABLES = satjob0 satjob1 satjob2
                             aagiunb aagiovb
                             sex vocbint isei migrat vocypost vocypre
                             bfC bfE bfA bfO bfES
                             b0 b1 b2;
              MISSING = ALL (999);
              AUXILIARY = (M) attisei aspisei;

  MODEL:      Int Slp | satjob0@0 satjob1@1 satjob2@2;

              Int Slp ON aagiunb aagiovb
                         sex vocbint isei migrat vocypost vocypre
                         bfC bfE bfA bfO bfES;
              satjob0 ON b0;
              satjob1 ON b1;
              satjob2 ON b2;

              aagiunb aagiovb
              sex vocbint isei migrat vocypost vocypre
              bfC bfE bfA bfO bfES b0 b1 b2;

              Int (varInt);
              Slp (varSlp);

              MODEL CONSTRAINT:
              varInt > 0;
              varSlp > 0;

  ANALYSIS:	ESTIMATOR = MLR;
              COVERAGE = .02;
              STARTS = 120;


INPUT READING TERMINATED NORMALLY


Consequences of the AAG - Latent growth curve model
(Job satisfaction, conditional model)

SUMMARY OF ANALYSIS

Number of groups                                                 1
Number of observations                                        1536

Number of dependent variables                                    3
Number of independent variables                                 16
Number of continuous latent variables                            2

Observed dependent variables

  Continuous
   SATJOB0     SATJOB1     SATJOB2

Observed independent variables
   AAGIUNB     AAGIOVB     SEX         VOCBINT     ISEI        MIGRAT
   VOCYPOST    VOCYPRE     BFC         BFE         BFA         BFO
   BFES        B0          B1          B2

Observed auxiliary variables
   ATTISEI     ASPISEI

Continuous latent variables
   INT         SLP


Estimator                                                      MLR
Information matrix                                        OBSERVED
Maximum number of iterations                                  1000
Convergence criterion                                    0.500D-04
Maximum number of steepest descent iterations                   20
Maximum number of iterations for H1                           2000
Convergence criterion for H1                             0.100D-03
Random Starts Specifications
  Number of random starts                                      120
  Random starts scale                                    0.500D+01

Input data file(s)
  SOEP_analyse_Mplus.dat

Input data format  FREE


SUMMARY OF DATA

     Number of missing data patterns            61


COVARIANCE COVERAGE OF DATA

Minimum covariance coverage value   0.020


     PROPORTION OF DATA PRESENT


           Covariance Coverage
              SATJOB0       SATJOB1       SATJOB2       AAGIUNB       AAGIOVB
              ________      ________      ________      ________      ________
 SATJOB0        0.458
 SATJOB1        0.292         0.510
 SATJOB2        0.148         0.265         0.275
 AAGIUNB        0.298         0.354         0.201         0.473
 AAGIOVB        0.298         0.354         0.201         0.473         0.473
 SEX            0.458         0.510         0.275         0.473         0.473
 VOCBINT        0.458         0.510         0.275         0.473         0.473
 ISEI           0.160         0.189         0.089         0.192         0.192
 MIGRAT         0.458         0.510         0.275         0.473         0.473
 VOCYPOST       0.458         0.510         0.275         0.473         0.473
 VOCYPRE        0.458         0.510         0.275         0.473         0.473
 BFC            0.454         0.505         0.271         0.468         0.468
 BFE            0.452         0.503         0.270         0.466         0.466
 BFA            0.453         0.504         0.270         0.467         0.467
 BFO            0.451         0.501         0.270         0.465         0.465
 BFES           0.454         0.505         0.271         0.469         0.469
 B0             0.458         0.292         0.148         0.298         0.298
 B1             0.292         0.510         0.265         0.354         0.354
 B2             0.148         0.265         0.275         0.201         0.201


           Covariance Coverage
              SEX           VOCBINT       ISEI          MIGRAT        VOCYPOST
              ________      ________      ________      ________      ________
 SEX            1.000
 VOCBINT        1.000         1.000
 ISEI           0.445         0.445         0.445
 MIGRAT         1.000         1.000         0.445         1.000
 VOCYPOST       1.000         1.000         0.445         1.000         1.000
 VOCYPRE        1.000         1.000         0.445         1.000         1.000
 BFC            0.990         0.990         0.439         0.990         0.990
 BFE            0.987         0.987         0.440         0.987         0.987
 BFA            0.989         0.989         0.438         0.989         0.989
 BFO            0.980         0.980         0.434         0.980         0.980
 BFES           0.992         0.992         0.441         0.992         0.992
 B0             0.458         0.458         0.160         0.458         0.458
 B1             0.510         0.510         0.189         0.510         0.510
 B2             0.275         0.275         0.089         0.275         0.275


           Covariance Coverage
              VOCYPRE       BFC           BFE           BFA           BFO
              ________      ________      ________      ________      ________
 VOCYPRE        1.000
 BFC            0.990         0.990
 BFE            0.987         0.986         0.987
 BFA            0.989         0.988         0.984         0.989
 BFO            0.980         0.979         0.976         0.977         0.980
 BFES           0.992         0.990         0.987         0.989         0.980
 B0             0.458         0.454         0.452         0.453         0.451
 B1             0.510         0.505         0.503         0.504         0.501
 B2             0.275         0.271         0.270         0.270         0.270


           Covariance Coverage
              BFES          B0            B1            B2
              ________      ________      ________      ________
 BFES           0.992
 B0             0.454         0.458
 B1             0.505         0.292         0.510
 B2             0.271         0.148         0.265         0.275


UNIVARIATE SAMPLE STATISTICS


     UNIVARIATE HIGHER-ORDER MOMENT DESCRIPTIVE STATISTICS

         Variable/         Mean/     Skewness/   Minimum/ % with                Percentiles
        Sample Size      Variance    Kurtosis    Maximum  Min/Max      20%/60%    40%/80%    Median

     SATJOB0               7.919      -1.402       0.000    0.57%       7.000      8.000      8.000
             703.000       3.488       2.559      10.000   19.06%       9.000      9.000
     SATJOB1               7.529      -1.266       0.000    0.77%       6.000      8.000      8.000
             784.000       4.152       1.711      10.000   13.78%       8.000      9.000
     SATJOB2               7.267      -0.946       0.000    0.71%       6.000      7.000      8.000
             423.000       4.267       0.734      10.000   11.11%       8.000      9.000
     AAGIUNB               0.331       0.720       0.000   66.94%       0.000      0.000      0.000
             726.000       0.221      -1.481       1.000   33.06%       0.000      1.000
     AAGIOVB               0.146       2.005       0.000   85.40%       0.000      0.000      0.000
             726.000       0.125       2.020       1.000   14.60%       0.000      0.000
     SEX                   0.452       0.191       0.000   54.75%       0.000      0.000      0.000
            1536.000       0.248      -1.964       1.000   45.25%       1.000      1.000
     VOCBINT               0.233       1.263       0.000   76.69%       0.000      0.000      0.000
            1536.000       0.179      -0.406       1.000   23.31%       0.000      1.000
     ISEI                 42.443       0.461      11.740    0.15%      25.950     30.340     38.880
             683.000     346.501      -0.861      88.310    0.29%      48.100     57.250
     MIGRAT                0.189       1.585       0.000   81.05%       0.000      0.000      0.000
            1536.000       0.154       0.512       1.000   18.95%       0.000      0.000
     VOCYPOST              0.339       0.682       0.000   66.15%       0.000      0.000      0.000
            1536.000       0.224      -1.534       1.000   33.85%       0.000      1.000
     VOCYPRE               0.213       1.403       0.000   78.71%       0.000      0.000      0.000
            1536.000       0.168      -0.032       1.000   21.29%       0.000      1.000
     BFC                   4.951      -0.243       1.000    0.13%       4.000      4.667      5.000
            1521.000       1.215      -0.221       7.000    4.47%       5.333      6.000
     BFE                   4.899      -0.329       1.000    0.20%       4.000      4.667      5.000
            1516.000       1.552      -0.277       7.000    5.47%       5.333      6.000
     BFA                   5.351      -0.394       1.000    0.07%       4.667      5.000      5.333
            1519.000       0.856       0.147       7.000    4.54%       5.667      6.000
     BFO                   4.639      -0.002       1.500    0.07%       3.750      4.250      4.750
            1506.000       0.994      -0.331       7.000    1.20%       5.000      5.500
     BFES                  4.047      -0.071       1.000    0.72%       3.000      3.667      4.000
            1524.000       1.309      -0.248       7.000    0.26%       4.333      5.000
     B0                    6.145      -0.842       0.000    5.97%       5.000      6.000      7.000
             703.000       7.353      -0.059      10.000    6.54%       7.000      8.000
     B1                   17.089      -0.113       9.000    0.13%      14.000     17.000     18.000
             784.000      11.594      -0.747      26.000    0.51%      18.000     20.000
     B2                   28.771      -0.236      18.000    0.24%      25.000     28.000     30.000
             423.000      12.233      -0.514      39.000    0.24%      30.000     32.000
     ATTISEI              39.563       0.187      16.000    0.80%      30.000     37.000     39.000
             997.000     109.125      -0.902      60.000    0.70%      40.000     51.000
     ASPISEI              43.708       0.921      16.000    0.55%      31.000     38.000     40.000
            1265.000     214.626       0.574      88.000    1.82%      43.000     55.000


RANDOM STARTS RESULTS RANKED FROM THE BEST TO THE WORST FIT FUNCTION VALUES

Fit function values at local maxima and random start numbers:

             23.4815         63
             23.4815         44
             23.4815         108
             23.4815         54
             23.4815         94
             23.4815         19
             23.4815         31
             23.4815         36
             23.4815         106
             23.4815         7
             23.4815         2
             23.4815         100
             23.4815         49
             23.4815         16
             23.4815         56
             23.4815         88
             23.4815         15
             23.4815         111
             23.4815         74
             23.4815         9
             23.4815         6
             23.4815         120
             23.4815         93
             23.4815         82
             23.4815         77
             23.4815         112
             23.4815         65
             23.4815         14
             23.4815         48
             23.4815         51
             23.4815         42
             23.4815         23
             23.4815         53
             23.4815         22
             23.4815         60
             23.4815         98
             23.4815         17
             23.4815         95
             23.4815         66
             23.4815         26
             23.4815         21
             23.4815         90
             23.4815         119
             23.4816         68
             23.4816         18
             23.4816         37
             23.4816         117
             23.4816         64
             23.4816         113
             23.4816         39
             23.4816         70

Unperturbed starting value run did not converge.

69 starting value run(s) did not converge.


MODEL FIT INFORMATION

Number of Free Parameters                      189

Loglikelihood Including the Auxiliary Part

          H0 Value                      -35340.771
          H0 Scaling Correction Factor      1.0531
            for MLR
          H1 Value                      -35329.030
          H1 Scaling Correction Factor      1.0460
            for MLR

Information Criteria Including the Auxiliary Part

          Number of Free Parameters            232
          Akaike (AIC)                   71145.542
          Bayesian (BIC)                 72383.712
          Sample-Size Adjusted BIC       71646.705
            (n* = (n + 2) / 24)

Chi-Square Test of Model Fit

          Value                             24.375*
          Degrees of Freedom                    20
          P-Value                           0.2264
          Scaling Correction Factor         0.9633
            for MLR

*   The chi-square value for MLM, MLMV, MLR, ULSMV, WLSM and WLSMV cannot be used
    for chi-square difference testing in the regular way.  MLM, MLR and WLSM
    chi-square difference testing is described on the Mplus website.  MLMV, WLSMV,
    and ULSMV difference testing is done using the DIFFTEST option.

RMSEA (Root Mean Square Error Of Approximation)

          Estimate                           0.012
          90 Percent C.I.                    0.000  0.026
          Probability RMSEA <= .05           1.000

CFI/TLI

          CFI                                0.998
          TLI                                0.987

Chi-Square Test of Model Fit for the Baseline Model

          Value                           2999.585
          Degrees of Freedom                   171
          P-Value                           0.0000

SRMR (Standardized Root Mean Square Residual)

          Value                              0.012


MODEL RESULTS

                                                    Two-Tailed
                    Estimate       S.E.  Est./S.E.    P-Value

 INT      |
    SATJOB0            1.000      0.000    999.000    999.000
    SATJOB1            1.000      0.000    999.000    999.000
    SATJOB2            1.000      0.000    999.000    999.000

 SLP      |
    SATJOB0            0.000      0.000    999.000    999.000
    SATJOB1            1.000      0.000    999.000    999.000
    SATJOB2            2.000      0.000    999.000    999.000

 INT      ON
    AAGIUNB           -0.365      0.175     -2.082      0.037
    AAGIOVB           -0.633      0.261     -2.430      0.015
    SEX               -0.182      0.140     -1.301      0.193
    VOCBINT           -0.287      0.315     -0.909      0.363
    ISEI              -0.004      0.007     -0.654      0.513
    MIGRAT             0.060      0.190      0.316      0.752
    VOCYPOST          -0.076      0.168     -0.456      0.649
    VOCYPRE           -0.303      0.174     -1.740      0.082
    BFC                0.092      0.061      1.499      0.134
    BFE                0.117      0.059      1.994      0.046
    BFA                0.097      0.079      1.227      0.220
    BFO                0.032      0.076      0.428      0.669
    BFES               0.166      0.065      2.540      0.011

 SLP      ON
    AAGIUNB           -0.016      0.134     -0.121      0.903
    AAGIOVB            0.192      0.194      0.988      0.323
    SEX               -0.041      0.110     -0.372      0.710
    VOCBINT           -0.003      0.216     -0.013      0.989
    ISEI              -0.012      0.005     -2.264      0.024
    MIGRAT            -0.185      0.146     -1.260      0.208
    VOCYPOST          -0.077      0.131     -0.592      0.554
    VOCYPRE           -0.031      0.147     -0.209      0.834
    BFC                0.013      0.051      0.246      0.806
    BFE               -0.034      0.049     -0.703      0.482
    BFA                0.071      0.061      1.162      0.245
    BFO               -0.024      0.059     -0.414      0.679
    BFES               0.012      0.053      0.227      0.820

 SATJOB0  ON
    B0                -0.060      0.025     -2.374      0.018

 SATJOB1  ON
    B1                -0.022      0.018     -1.244      0.214

 SATJOB2  ON
    B2                -0.009      0.021     -0.435      0.664

 SLP      WITH
    INT               -0.589      0.283     -2.083      0.037

 AAGIOVB  WITH
    AAGIUNB           -0.050      0.005    -10.989      0.000

 SEX      WITH
    AAGIUNB            0.018      0.008      2.265      0.024
    AAGIOVB            0.007      0.006      1.019      0.308

 VOCBINT  WITH
    AAGIUNB           -0.044      0.006     -7.575      0.000
    AAGIOVB           -0.009      0.005     -1.823      0.068
    SEX               -0.019      0.005     -3.568      0.000

 ISEI     WITH
    AAGIUNB            0.164      0.458      0.358      0.720
    AAGIOVB           -0.170      0.377     -0.452      0.651
    SEX               -0.482      0.348     -1.385      0.166
    VOCBINT           -0.341      0.269     -1.269      0.205

 MIGRAT   WITH
    AAGIUNB            0.007      0.006      1.154      0.248
    AAGIOVB           -0.001      0.005     -0.204      0.838
    SEX                0.007      0.005      1.475      0.140
    VOCBINT           -0.009      0.004     -2.259      0.024
    ISEI              -1.323      0.247     -5.350      0.000

 VOCYPOST WITH
    AAGIUNB           -0.028      0.007     -3.898      0.000
    AAGIOVB            0.007      0.006      1.139      0.255
    SEX               -0.008      0.006     -1.335      0.182
    VOCBINT            0.006      0.005      1.234      0.217
    ISEI              -0.532      0.488     -1.090      0.276
    MIGRAT            -0.008      0.005     -1.766      0.077

 VOCYPRE  WITH
    AAGIUNB           -0.011      0.006     -1.683      0.092
    AAGIOVB           -0.010      0.005     -2.292      0.022
    SEX               -0.004      0.005     -0.748      0.454
    VOCBINT           -0.001      0.004     -0.180      0.857
    ISEI               0.516      0.700      0.737      0.461
    MIGRAT            -0.006      0.004     -1.661      0.097
    VOCYPOST          -0.072      0.004    -20.511      0.000

 BFC      WITH
    AAGIUNB           -0.052      0.018     -2.832      0.005
    AAGIOVB           -0.006      0.014     -0.447      0.655
    SEX                0.048      0.014      3.465      0.001
    VOCBINT            0.027      0.011      2.503      0.012
    ISEI              -1.296      0.788     -1.645      0.100
    MIGRAT             0.025      0.012      2.122      0.034
    VOCYPOST           0.014      0.013      1.010      0.312
    VOCYPRE            0.009      0.011      0.793      0.428

 BFE      WITH
    AAGIUNB            0.031      0.020      1.566      0.117
    AAGIOVB           -0.002      0.017     -0.117      0.907
    SEX                0.024      0.016      1.511      0.131
    VOCBINT           -0.008      0.013     -0.631      0.528
    ISEI               1.338      0.868      1.541      0.123
    MIGRAT             0.025      0.012      1.993      0.046
    VOCYPOST           0.014      0.015      0.925      0.355
    VOCYPRE           -0.008      0.013     -0.650      0.515
    BFC                0.096      0.039      2.435      0.015

 BFA      WITH
    AAGIUNB           -0.006      0.014     -0.413      0.680
    AAGIOVB            0.001      0.012      0.116      0.908
    SEX                0.047      0.012      4.017      0.000
    VOCBINT            0.005      0.010      0.555      0.579
    ISEI               0.421      0.670      0.628      0.530
    MIGRAT             0.008      0.009      0.817      0.414
    VOCYPOST          -0.004      0.011     -0.376      0.707
    VOCYPRE           -0.001      0.010     -0.134      0.894
    BFC                0.299      0.028     10.593      0.000
    BFE                0.035      0.032      1.108      0.268

 BFO      WITH
    AAGIUNB            0.079      0.016      5.058      0.000
    AAGIOVB           -0.017      0.012     -1.437      0.151
    SEX                0.052      0.013      4.082      0.000
    VOCBINT           -0.032      0.011     -2.827      0.005
    ISEI               0.896      0.679      1.319      0.187
    MIGRAT             0.038      0.010      3.591      0.000
    VOCYPOST          -0.028      0.012     -2.298      0.022
    VOCYPRE           -0.003      0.010     -0.324      0.746
    BFC                0.149      0.030      5.041      0.000
    BFE                0.290      0.033      8.768      0.000
    BFA                0.127      0.026      4.945      0.000

 BFES     WITH
    AAGIUNB           -0.032      0.018     -1.732      0.083
    AAGIOVB           -0.002      0.017     -0.123      0.902
    SEX               -0.162      0.014    -11.504      0.000
    VOCBINT            0.036      0.012      2.931      0.003
    ISEI               2.159      0.806      2.679      0.007
    MIGRAT            -0.025      0.011     -2.170      0.030
    VOCYPOST           0.058      0.014      4.145      0.000
    VOCYPRE            0.008      0.012      0.695      0.487
    BFC                0.098      0.036      2.736      0.006
    BFE                0.198      0.039      5.110      0.000
    BFA                0.044      0.029      1.502      0.133
    BFO               -0.097      0.032     -3.070      0.002

 B0       WITH
    AAGIUNB           -0.023      0.056     -0.409      0.682
    AAGIOVB            0.035      0.042      0.816      0.415
    SEX               -0.040      0.047     -0.855      0.392
    VOCBINT           -0.236      0.057     -4.163      0.000
    ISEI              -1.574      2.671     -0.589      0.556
    MIGRAT             0.045      0.039      1.146      0.252
    VOCYPOST           0.250      0.043      5.878      0.000
    VOCYPRE            0.070      0.034      2.059      0.039
    BFC               -0.132      0.105     -1.260      0.208
    BFE                0.091      0.118      0.768      0.442
    BFA               -0.215      0.090     -2.405      0.016
    BFO                0.090      0.098      0.914      0.361
    BFES               0.025      0.111      0.228      0.820

 B1       WITH
    AAGIUNB           -0.062      0.065     -0.948      0.343
    AAGIOVB            0.072      0.052      1.398      0.162
    SEX               -0.057      0.054     -1.048      0.295
    VOCBINT           -0.317      0.041     -7.731      0.000
    ISEI               0.756      2.981      0.254      0.800
    MIGRAT             0.024      0.045      0.543      0.587
    VOCYPOST           0.321      0.050      6.464      0.000
    VOCYPRE            0.055      0.038      1.418      0.156
    BFC               -0.184      0.119     -1.546      0.122
    BFE                0.191      0.135      1.413      0.158
    BFA               -0.292      0.100     -2.911      0.004
    BFO                0.026      0.108      0.238      0.812
    BFES               0.059      0.128      0.464      0.643
    B0                 9.573      0.336     28.465      0.000

 B2       WITH
    AAGIUNB           -0.055      0.072     -0.771      0.441
    AAGIOVB            0.042      0.059      0.708      0.479
    SEX               -0.028      0.062     -0.453      0.651
    VOCBINT           -0.291      0.046     -6.334      0.000
    ISEI               2.185      3.534      0.618      0.536
    MIGRAT            -0.042      0.052     -0.807      0.420
    VOCYPOST           0.387      0.056      6.888      0.000
    VOCYPRE            0.074      0.044      1.694      0.090
    BFC               -0.112      0.136     -0.824      0.410
    BFE                0.230      0.152      1.507      0.132
    BFA               -0.302      0.113     -2.679      0.007
    BFO                0.074      0.124      0.596      0.551
    BFES               0.065      0.140      0.462      0.644
    B0                 9.951      0.400     24.901      0.000
    B1                12.005      0.508     23.613      0.000

 Means
    AAGIUNB            0.347      0.016     21.386      0.000
    AAGIOVB            0.151      0.013     11.408      0.000
    SEX                0.452      0.013     35.628      0.000
    VOCBINT            0.233      0.011     21.606      0.000
    ISEI              43.079      1.096     39.304      0.000
    MIGRAT             0.189      0.010     18.948      0.000
    VOCYPOST           0.339      0.012     28.038      0.000
    VOCYPRE            0.213      0.010     20.382      0.000
    BFC                4.951      0.028    175.269      0.000
    BFE                4.900      0.032    153.173      0.000
    BFA                5.352      0.024    225.521      0.000
    BFO                4.638      0.026    180.702      0.000
    BFES               4.048      0.029    138.158      0.000
    B0                 5.203      0.117     44.462      0.000
    B1                16.960      0.112    151.674      0.000
    B2                28.921      0.129    224.378      0.000

 Intercepts
    SATJOB0            0.000      0.000    999.000    999.000
    SATJOB1            0.000      0.000    999.000    999.000
    SATJOB2            0.000      0.000    999.000    999.000
    INT                6.550      0.650     10.084      0.000
    SLP               -0.044      0.601     -0.073      0.942

 Variances
    AAGIUNB            0.223      0.006     36.256      0.000
    AAGIOVB            0.125      0.009     13.409      0.000
    SEX                0.248      0.001    205.226      0.000
    VOCBINT            0.179      0.006     31.038      0.000
    ISEI             348.199     14.803     23.522      0.000
    MIGRAT             0.154      0.006     24.727      0.000
    VOCYPOST           0.224      0.004     57.433      0.000
    VOCYPRE            0.168      0.006     27.939      0.000
    BFC                1.215      0.042     29.234      0.000
    BFE                1.552      0.052     29.667      0.000
    BFA                0.856      0.032     26.602      0.000
    BFO                0.993      0.033     30.059      0.000
    BFES               1.309      0.044     29.497      0.000
    B0                 8.741      0.365     23.948      0.000
    B1                12.061      0.468     25.746      0.000
    B2                13.648      0.667     20.460      0.000

 Residual Variances
    SATJOB0            0.957      0.439      2.180      0.029
    SATJOB1            2.285      0.243      9.410      0.000
    SATJOB2            1.699      0.440      3.863      0.000
    INT                2.356      0.449      5.247      0.000
    SLP                0.520      0.236      2.201      0.028


QUALITY OF NUMERICAL RESULTS

     Condition Number for the Information Matrix              0.675E-07
       (ratio of smallest to largest eigenvalue)


     Beginning Time:  09:51:07
        Ending Time:  09:58:52
       Elapsed Time:  00:07:45


MUTHEN & MUTHEN
3463 Stoner Ave.
Los Angeles, CA  90066

Tel: (310) 391-9971
Fax: (310) 391-8971
Web: www.StatModel.com
Support: Support@StatModel.com

Copyright (c) 1998-2021 Muthen & Muthen


############################
#### AAG-Threshold +/−5 ####
############################

Mplus VERSION 8.4
MUTHEN & MUTHEN
07/27/2021   3:50 PM

INPUT INSTRUCTIONS

  TITLE: 		Consequences of the AAG - Latent growth curve model
              (Job satisfaction, conditional model)

  DATA: 		FILE = "SOEP_analyse_Mplus5.dat";

  VARIABLE: 	NAMES = sex vocbint isei migrat coga1 coga2 coga3 coga4
                      coga5 coga6 coga7 coga8 coga9 coga10 coga11 coga12
                      coga13 coga14 coga15 coga16 coga17 coga18 coga19
                      coga20 cogb1 cogb2 cogb3 cogb4 cogb5 cogb6 cogb7 cogb8
                      cogb9 cogb10 cogb11 cogb12 cogb13 cogb14 cogb15 cogb16
                      cogb17 cogb18 cogb19 cogb20 cogc1 cogc2 cogc3 cogc4
                      cogc5 cogc6 cogc7 cogc8 cogc9 cogc10 cogc11 cogc12
                      cogc13 cogc14 cogc15 cogc16 cogc17 cogc18 cogc19
                      cogc20 bfC1 bfC2 bfC3 bfE1 bfE2 bfE3 bfA1 bfA2 bfA3
                      bfO1 bfO2 bfO3 bfO4 bfES1 bfES2 bfES3 aspisei vocyD
                      vocypost vocypre attisei aagi aagiunb aagiovb
                      aagiunb5 aagiovb5 aagiunb10 aagiovb10 aagiunb15 aagiovb15
                      bfC bfE bfA bfO bfES coga cogb cogc satjob0 satjob1
                      satjob2 satjob3 satinc0 satinc1 satinc2 satinc3
                      satlif0 satlif1 satlif2 satlif3 satlif00 a0 a1 a2 a3
                      b0 b1 b2 b3 c0 c1 c2 c3;
              USEVARIABLES = satjob0 satjob1 satjob2
                             aagiunb5 aagiovb5
                             sex vocbint isei migrat vocypost vocypre
                             bfC bfE bfA bfO bfES
                             b0 b1 b2;
              MISSING = ALL (999);
              AUXILIARY = (M) attisei aspisei;

  MODEL:      Int Slp | satjob0@0 satjob1@1 satjob2@2;

              Int Slp ON aagiunb5 aagiovb5
                         sex vocbint isei migrat vocypost vocypre
                         bfC bfE bfA bfO bfES;
              satjob0 ON b0;
              satjob1 ON b1;
              satjob2 ON b2;

              aagiunb5 aagiovb5
              sex vocbint isei migrat vocypost vocypre
              bfC bfE bfA bfO bfES b0 b1 b2;

              Int (varInt);
              Slp (varSlp);

              MODEL CONSTRAINT:
              varInt > 0;
              varSlp > 0;

  ANALYSIS:	ESTIMATOR = MLR;
              COVERAGE = .02;
              STARTS = 120;


INPUT READING TERMINATED NORMALLY


Consequences of the AAG - Latent growth curve model
(Job satisfaction, conditional model)

SUMMARY OF ANALYSIS

Number of groups                                                 1
Number of observations                                        1536

Number of dependent variables                                    3
Number of independent variables                                 16
Number of continuous latent variables                            2

Observed dependent variables

  Continuous
   SATJOB0     SATJOB1     SATJOB2

Observed independent variables
   AAGIUNB5    AAGIOVB5    SEX         VOCBINT     ISEI        MIGRAT
   VOCYPOST    VOCYPRE     BFC         BFE         BFA         BFO
   BFES        B0          B1          B2

Observed auxiliary variables
   ATTISEI     ASPISEI

Continuous latent variables
   INT         SLP


Estimator                                                      MLR
Information matrix                                        OBSERVED
Maximum number of iterations                                  1000
Convergence criterion                                    0.500D-04
Maximum number of steepest descent iterations                   20
Maximum number of iterations for H1                           2000
Convergence criterion for H1                             0.100D-03
Random Starts Specifications
  Number of random starts                                      120
  Random starts scale                                    0.500D+01

Input data file(s)
  SOEP_analyse_Mplus5.dat

Input data format  FREE


SUMMARY OF DATA

     Number of missing data patterns            61


COVARIANCE COVERAGE OF DATA

Minimum covariance coverage value   0.020


     PROPORTION OF DATA PRESENT


           Covariance Coverage
              SATJOB0       SATJOB1       SATJOB2       AAGIUNB5      AAGIOVB5
              ________      ________      ________      ________      ________
 SATJOB0        0.458
 SATJOB1        0.292         0.510
 SATJOB2        0.148         0.265         0.275
 AAGIUNB5       0.298         0.354         0.201         0.473
 AAGIOVB5       0.298         0.354         0.201         0.473         0.473
 SEX            0.458         0.510         0.275         0.473         0.473
 VOCBINT        0.458         0.510         0.275         0.473         0.473
 ISEI           0.160         0.189         0.089         0.192         0.192
 MIGRAT         0.458         0.510         0.275         0.473         0.473
 VOCYPOST       0.458         0.510         0.275         0.473         0.473
 VOCYPRE        0.458         0.510         0.275         0.473         0.473
 BFC            0.454         0.505         0.271         0.468         0.468
 BFE            0.452         0.503         0.270         0.466         0.466
 BFA            0.453         0.504         0.270         0.467         0.467
 BFO            0.451         0.501         0.270         0.465         0.465
 BFES           0.454         0.505         0.271         0.469         0.469
 B0             0.458         0.292         0.148         0.298         0.298
 B1             0.292         0.510         0.265         0.354         0.354
 B2             0.148         0.265         0.275         0.201         0.201


           Covariance Coverage
              SEX           VOCBINT       ISEI          MIGRAT        VOCYPOST
              ________      ________      ________      ________      ________
 SEX            1.000
 VOCBINT        1.000         1.000
 ISEI           0.445         0.445         0.445
 MIGRAT         1.000         1.000         0.445         1.000
 VOCYPOST       1.000         1.000         0.445         1.000         1.000
 VOCYPRE        1.000         1.000         0.445         1.000         1.000
 BFC            0.990         0.990         0.439         0.990         0.990
 BFE            0.987         0.987         0.440         0.987         0.987
 BFA            0.989         0.989         0.438         0.989         0.989
 BFO            0.980         0.980         0.434         0.980         0.980
 BFES           0.992         0.992         0.441         0.992         0.992
 B0             0.458         0.458         0.160         0.458         0.458
 B1             0.510         0.510         0.189         0.510         0.510
 B2             0.275         0.275         0.089         0.275         0.275


           Covariance Coverage
              VOCYPRE       BFC           BFE           BFA           BFO
              ________      ________      ________      ________      ________
 VOCYPRE        1.000
 BFC            0.990         0.990
 BFE            0.987         0.986         0.987
 BFA            0.989         0.988         0.984         0.989
 BFO            0.980         0.979         0.976         0.977         0.980
 BFES           0.992         0.990         0.987         0.989         0.980
 B0             0.458         0.454         0.452         0.453         0.451
 B1             0.510         0.505         0.503         0.504         0.501
 B2             0.275         0.271         0.270         0.270         0.270


           Covariance Coverage
              BFES          B0            B1            B2
              ________      ________      ________      ________
 BFES           0.992
 B0             0.454         0.458
 B1             0.505         0.292         0.510
 B2             0.271         0.148         0.265         0.275


UNIVARIATE SAMPLE STATISTICS


     UNIVARIATE HIGHER-ORDER MOMENT DESCRIPTIVE STATISTICS

         Variable/         Mean/     Skewness/   Minimum/ % with                Percentiles
        Sample Size      Variance    Kurtosis    Maximum  Min/Max      20%/60%    40%/80%    Median

     SATJOB0               7.919      -1.402       0.000    0.57%       7.000      8.000      8.000
             703.000       3.488       2.559      10.000   19.06%       9.000      9.000
     SATJOB1               7.529      -1.266       0.000    0.77%       6.000      8.000      8.000
             784.000       4.152       1.711      10.000   13.78%       8.000      9.000
     SATJOB2               7.267      -0.946       0.000    0.71%       6.000      7.000      8.000
             423.000       4.267       0.734      10.000   11.11%       8.000      9.000
     AAGIUNB5              0.274       1.013       0.000   72.59%       0.000      0.000      0.000
             726.000       0.199      -0.974       1.000   27.41%       0.000      1.000
     AAGIOVB5              0.091       2.846       0.000   90.91%       0.000      0.000      0.000
             726.000       0.083       6.100       1.000    9.09%       0.000      0.000
     SEX                   0.452       0.191       0.000   54.75%       0.000      0.000      0.000
            1536.000       0.248      -1.964       1.000   45.25%       1.000      1.000
     VOCBINT               0.233       1.263       0.000   76.69%       0.000      0.000      0.000
            1536.000       0.179      -0.406       1.000   23.31%       0.000      1.000
     ISEI                 42.443       0.461      11.740    0.15%      25.950     30.340     38.880
             683.000     346.501      -0.861      88.310    0.29%      48.100     57.250
     MIGRAT                0.189       1.585       0.000   81.05%       0.000      0.000      0.000
            1536.000       0.154       0.512       1.000   18.95%       0.000      0.000
     VOCYPOST              0.339       0.682       0.000   66.15%       0.000      0.000      0.000
            1536.000       0.224      -1.534       1.000   33.85%       0.000      1.000
     VOCYPRE               0.213       1.403       0.000   78.71%       0.000      0.000      0.000
            1536.000       0.168      -0.032       1.000   21.29%       0.000      1.000
     BFC                   4.951      -0.243       1.000    0.13%       4.000      4.667      5.000
            1521.000       1.215      -0.221       7.000    4.47%       5.333      6.000
     BFE                   4.899      -0.329       1.000    0.20%       4.000      4.667      5.000
            1516.000       1.552      -0.277       7.000    5.47%       5.333      6.000
     BFA                   5.351      -0.394       1.000    0.07%       4.667      5.000      5.333
            1519.000       0.856       0.147       7.000    4.54%       5.667      6.000
     BFO                   4.639      -0.002       1.500    0.07%       3.750      4.250      4.750
            1506.000       0.994      -0.331       7.000    1.20%       5.000      5.500
     BFES                  4.047      -0.071       1.000    0.72%       3.000      3.667      4.000
            1524.000       1.309      -0.248       7.000    0.26%       4.333      5.000
     B0                    6.145      -0.842       0.000    5.97%       5.000      6.000      7.000
             703.000       7.353      -0.059      10.000    6.54%       7.000      8.000
     B1                   17.089      -0.113       9.000    0.13%      14.000     17.000     18.000
             784.000      11.594      -0.747      26.000    0.51%      18.000     20.000
     B2                   28.771      -0.236      18.000    0.24%      25.000     28.000     30.000
             423.000      12.233      -0.514      39.000    0.24%      30.000     32.000
     ATTISEI              39.563       0.187      16.000    0.80%      30.000     37.000     39.000
             997.000     109.125      -0.902      60.000    0.70%      40.000     51.000
     ASPISEI              43.708       0.921      16.000    0.55%      31.000     38.000     40.000
            1265.000     214.626       0.574      88.000    1.82%      43.000     55.000


RANDOM STARTS RESULTS RANKED FROM THE BEST TO THE WORST FIT FUNCTION VALUES

Fit function values at local maxima and random start numbers:

             22.1975         54
             22.1975         102
             22.1975         87
             22.1975         56
             22.1975         36
             22.1975         12
             22.1975         112
             22.1975         53
             22.1975         103
             22.1975         88
             22.1975         101
             22.1975         15
             22.1975         76
             22.1975         19
             22.1975         97
             22.1975         96
             22.1975         119
             22.1975         113
             22.1975         46
             22.1975         84
             22.1975         27
             22.1975         104
             22.1975         14
             22.1975         43
             22.1975         98
             22.1975         47
             22.1975         26
             22.1975         114
             22.1975         100
             22.1975         24
             22.1975         78
             22.1975         57
             22.1975         99
             22.1975         65
             22.1975         13
             22.1975         40
             22.1975         94
             22.1975         11
             22.1975         86
             22.1975         35
             22.1975         37
             22.1975         63
             22.1975         68
             22.1975         unperturbed
             22.1975         45
             22.1975         34
             22.1975         117
             22.1975         91
             22.1975         5
             22.1975         62
             22.1975         66
             22.1975         108
             22.1975         4
             22.1975         80
             22.1975         22
             22.1975         75
             22.1975         6
             22.1975         38

63 starting value run(s) did not converge.


MODEL FIT INFORMATION

Number of Free Parameters                      189

Loglikelihood Including the Auxiliary Part

          H0 Value                      -35064.543
          H0 Scaling Correction Factor      1.0822
            for MLR
          H1 Value                      -35053.444
          H1 Scaling Correction Factor      1.0646
            for MLR

Information Criteria Including the Auxiliary Part

          Number of Free Parameters            232
          Akaike (AIC)                   70593.085
          Bayesian (BIC)                 71831.254
          Sample-Size Adjusted BIC       71094.248
            (n* = (n + 2) / 24)

Chi-Square Test of Model Fit

          Value                             25.817*
          Degrees of Freedom                    20
          P-Value                           0.1719
          Scaling Correction Factor         0.8598
            for MLR

*   The chi-square value for MLM, MLMV, MLR, ULSMV, WLSM and WLSMV cannot be used
    for chi-square difference testing in the regular way.  MLM, MLR and WLSM
    chi-square difference testing is described on the Mplus website.  MLMV, WLSMV,
    and ULSMV difference testing is done using the DIFFTEST option.

RMSEA (Root Mean Square Error Of Approximation)

          Estimate                           0.014
          90 Percent C.I.                    0.000  0.027
          Probability RMSEA <= .05           1.000

CFI/TLI

          CFI                                0.998
          TLI                                0.982

Chi-Square Test of Model Fit for the Baseline Model

          Value                           2993.503
          Degrees of Freedom                   171
          P-Value                           0.0000

SRMR (Standardized Root Mean Square Residual)

          Value                              0.012


MODEL RESULTS

                                                    Two-Tailed
                    Estimate       S.E.  Est./S.E.    P-Value

 INT      |
    SATJOB0            1.000      0.000    999.000    999.000
    SATJOB1            1.000      0.000    999.000    999.000
    SATJOB2            1.000      0.000    999.000    999.000

 SLP      |
    SATJOB0            0.000      0.000    999.000    999.000
    SATJOB1            1.000      0.000    999.000    999.000
    SATJOB2            2.000      0.000    999.000    999.000

 INT      ON
    AAGIUNB5          -0.435      0.186     -2.336      0.020
    AAGIOVB5          -0.577      0.329     -1.753      0.080
    SEX               -0.171      0.140     -1.224      0.221
    VOCBINT           -0.297      0.316     -0.942      0.346
    ISEI              -0.004      0.007     -0.628      0.530
    MIGRAT             0.046      0.190      0.244      0.807
    VOCYPOST          -0.095      0.167     -0.569      0.569
    VOCYPRE           -0.307      0.177     -1.735      0.083
    BFC                0.097      0.060      1.628      0.103
    BFE                0.116      0.058      1.991      0.046
    BFA                0.093      0.079      1.179      0.238
    BFO                0.036      0.075      0.480      0.631
    BFES               0.175      0.066      2.638      0.008

 SLP      ON
    AAGIUNB5           0.122      0.142      0.856      0.392
    AAGIOVB5           0.345      0.224      1.538      0.124
    SEX               -0.047      0.110     -0.432      0.666
    VOCBINT            0.031      0.215      0.145      0.885
    ISEI              -0.011      0.005     -2.050      0.040
    MIGRAT            -0.155      0.148     -1.050      0.294
    VOCYPOST          -0.051      0.133     -0.381      0.703
    VOCYPRE           -0.022      0.150     -0.146      0.884
    BFC                0.015      0.051      0.305      0.760
    BFE               -0.034      0.049     -0.691      0.489
    BFA                0.072      0.062      1.162      0.245
    BFO               -0.032      0.058     -0.554      0.580
    BFES               0.006      0.053      0.117      0.907

 SATJOB0  ON
    B0                -0.061      0.025     -2.423      0.015

 SATJOB1  ON
    B1                -0.023      0.018     -1.258      0.209

 SATJOB2  ON
    B2                -0.009      0.021     -0.432      0.666

 SLP      WITH
    INT               -0.537      0.706     -0.760      0.447

 AAGIOVB5 WITH
    AAGIUNB5          -0.026      0.003     -8.162      0.000

 SEX      WITH
    AAGIUNB5           0.026      0.008      3.439      0.001
    AAGIOVB5           0.007      0.005      1.255      0.209

 VOCBINT  WITH
    AAGIUNB5          -0.041      0.005     -7.804      0.000
    AAGIOVB5          -0.007      0.004     -1.756      0.079
    SEX               -0.019      0.005     -3.568      0.000

 ISEI     WITH
    AAGIUNB5           0.372      0.438      0.849      0.396
    AAGIOVB5          -0.037      0.299     -0.123      0.902
    SEX               -0.514      0.348     -1.474      0.140
    VOCBINT           -0.386      0.269     -1.437      0.151

 MIGRAT   WITH
    AAGIUNB5           0.008      0.006      1.239      0.215
    AAGIOVB5          -0.004      0.004     -1.057      0.291
    SEX                0.007      0.005      1.475      0.140
    VOCBINT           -0.009      0.004     -2.259      0.024
    ISEI              -1.313      0.247     -5.326      0.000

 VOCYPOST WITH
    AAGIUNB5          -0.023      0.007     -3.446      0.001
    AAGIOVB5           0.003      0.005      0.573      0.566
    SEX               -0.008      0.006     -1.335      0.182
    VOCBINT            0.006      0.005      1.234      0.217
    ISEI              -0.471      0.496     -0.950      0.342
    MIGRAT            -0.008      0.005     -1.766      0.077

 VOCYPRE  WITH
    AAGIUNB5          -0.012      0.006     -2.072      0.038
    AAGIOVB5          -0.008      0.004     -2.284      0.022
    SEX               -0.004      0.005     -0.748      0.454
    VOCBINT           -0.001      0.004     -0.180      0.857
    ISEI               0.338      0.720      0.469      0.639
    MIGRAT            -0.006      0.004     -1.661      0.097
    VOCYPOST          -0.072      0.004    -20.511      0.000

 BFC      WITH
    AAGIUNB5          -0.033      0.017     -1.935      0.053
    AAGIOVB5           0.001      0.012      0.100      0.920
    SEX                0.048      0.014      3.463      0.001
    VOCBINT            0.027      0.011      2.503      0.012
    ISEI              -1.217      0.786     -1.548      0.122
    MIGRAT             0.025      0.012      2.120      0.034
    VOCYPOST           0.014      0.013      1.009      0.313
    VOCYPRE            0.009      0.011      0.793      0.428

 BFE      WITH
    AAGIUNB5           0.052      0.018      2.826      0.005
    AAGIOVB5          -0.011      0.015     -0.755      0.450
    SEX                0.024      0.016      1.500      0.134
    VOCBINT           -0.008      0.013     -0.629      0.529
    ISEI               1.384      0.870      1.590      0.112
    MIGRAT             0.025      0.012      1.988      0.047
    VOCYPOST           0.014      0.015      0.930      0.352
    VOCYPRE           -0.008      0.013     -0.657      0.511
    BFC                0.096      0.039      2.432      0.015

 BFA      WITH
    AAGIUNB5          -0.001      0.013     -0.114      0.910
    AAGIOVB5           0.002      0.010      0.185      0.853
    SEX                0.047      0.012      4.018      0.000
    VOCBINT            0.005      0.010      0.555      0.579
    ISEI               0.510      0.675      0.756      0.450
    MIGRAT             0.008      0.009      0.818      0.413
    VOCYPOST          -0.004      0.011     -0.377      0.707
    VOCYPRE           -0.001      0.010     -0.134      0.893
    BFC                0.299      0.028     10.593      0.000
    BFE                0.035      0.032      1.106      0.269

 BFO      WITH
    AAGIUNB5           0.071      0.015      4.728      0.000
    AAGIOVB5          -0.020      0.010     -1.973      0.048
    SEX                0.052      0.013      4.080      0.000
    VOCBINT           -0.032      0.011     -2.827      0.005
    ISEI               0.932      0.680      1.372      0.170
    MIGRAT             0.038      0.010      3.593      0.000
    VOCYPOST          -0.028      0.012     -2.294      0.022
    VOCYPRE           -0.003      0.010     -0.326      0.744
    BFC                0.149      0.030      5.039      0.000
    BFE                0.290      0.033      8.767      0.000
    BFA                0.127      0.026      4.948      0.000

 BFES     WITH
    AAGIUNB5          -0.028      0.017     -1.624      0.104
    AAGIOVB5           0.012      0.015      0.819      0.413
    SEX               -0.162      0.014    -11.501      0.000
    VOCBINT            0.036      0.012      2.933      0.003
    ISEI               2.180      0.808      2.699      0.007
    MIGRAT            -0.025      0.011     -2.167      0.030
    VOCYPOST           0.058      0.014      4.143      0.000
    VOCYPRE            0.008      0.012      0.696      0.486
    BFC                0.099      0.036      2.738      0.006
    BFE                0.198      0.039      5.113      0.000
    BFA                0.044      0.029      1.503      0.133
    BFO               -0.097      0.032     -3.068      0.002

 B0       WITH
    AAGIUNB5          -0.024      0.054     -0.446      0.656
    AAGIOVB5           0.040      0.035      1.118      0.263
    SEX               -0.039      0.047     -0.841      0.401
    VOCBINT           -0.237      0.058     -4.070      0.000
    ISEI              -1.462      2.682     -0.545      0.586
    MIGRAT             0.045      0.039      1.144      0.253
    VOCYPOST           0.250      0.043      5.873      0.000
    VOCYPRE            0.070      0.034      2.057      0.040
    BFC               -0.132      0.105     -1.258      0.209
    BFE                0.092      0.118      0.780      0.435
    BFA               -0.214      0.089     -2.395      0.017
    BFO                0.090      0.098      0.915      0.360
    BFES               0.026      0.111      0.232      0.817

 B1       WITH
    AAGIUNB5          -0.071      0.063     -1.125      0.261
    AAGIOVB5           0.065      0.043      1.528      0.127
    SEX               -0.056      0.054     -1.039      0.299
    VOCBINT           -0.318      0.041     -7.741      0.000
    ISEI               0.968      2.992      0.324      0.746
    MIGRAT             0.025      0.045      0.552      0.581
    VOCYPOST           0.320      0.050      6.452      0.000
    VOCYPRE            0.055      0.038      1.428      0.153
    BFC               -0.184      0.119     -1.549      0.121
    BFE                0.192      0.135      1.417      0.157
    BFA               -0.291      0.100     -2.904      0.004
    BFO                0.027      0.108      0.247      0.805
    BFES               0.062      0.128      0.482      0.630
    B0                 9.571      0.337     28.437      0.000

 B2       WITH
    AAGIUNB5          -0.064      0.069     -0.924      0.356
    AAGIOVB5           0.073      0.048      1.518      0.129
    SEX               -0.023      0.062     -0.379      0.704
    VOCBINT           -0.293      0.046     -6.387      0.000
    ISEI               2.725      3.551      0.768      0.443
    MIGRAT            -0.044      0.052     -0.837      0.402
    VOCYPOST           0.386      0.056      6.844      0.000
    VOCYPRE            0.077      0.044      1.749      0.080
    BFC               -0.099      0.135     -0.731      0.465
    BFE                0.230      0.152      1.508      0.132
    BFA               -0.301      0.113     -2.664      0.008
    BFO                0.076      0.124      0.609      0.542
    BFES               0.056      0.141      0.399      0.690
    B0                 9.963      0.400     24.885      0.000
    B1                12.012      0.507     23.682      0.000

 Means
    AAGIUNB5           0.289      0.015     18.766      0.000
    AAGIOVB5           0.095      0.011      8.723      0.000
    SEX                0.452      0.013     35.628      0.000
    VOCBINT            0.233      0.011     21.606      0.000
    ISEI              42.870      1.112     38.555      0.000
    MIGRAT             0.189      0.010     18.948      0.000
    VOCYPOST           0.339      0.012     28.038      0.000
    VOCYPRE            0.213      0.010     20.382      0.000
    BFC                4.951      0.028    175.254      0.000
    BFE                4.900      0.032    153.198      0.000
    BFA                5.352      0.024    225.535      0.000
    BFO                4.639      0.026    180.734      0.000
    BFES               4.047      0.029    138.162      0.000
    B0                 5.202      0.118     43.999      0.000
    B1                16.959      0.112    151.553      0.000
    B2                28.916      0.129    223.314      0.000

 Intercepts
    SATJOB0            0.000      0.000    999.000    999.000
    SATJOB1            0.000      0.000    999.000    999.000
    SATJOB2            0.000      0.000    999.000    999.000
    INT                6.458      0.643     10.042      0.000
    SLP               -0.110      0.596     -0.184      0.854

 Variances
    AAGIUNB5           0.201      0.007     27.314      0.000
    AAGIOVB5           0.083      0.009      9.435      0.000
    SEX                0.248      0.001    205.226      0.000
    VOCBINT            0.179      0.006     31.038      0.000
    ISEI             347.303     14.431     24.066      0.000
    MIGRAT             0.154      0.006     24.727      0.000
    VOCYPOST           0.224      0.004     57.433      0.000
    VOCYPRE            0.168      0.006     27.939      0.000
    BFC                1.215      0.042     29.236      0.000
    BFE                1.552      0.052     29.663      0.000
    BFA                0.856      0.032     26.602      0.000
    BFO                0.993      0.033     30.059      0.000
    BFES               1.309      0.044     29.498      0.000
    B0                 8.743      0.367     23.837      0.000
    B1                12.056      0.468     25.746      0.000
    B2                13.671      0.666     20.519      0.000

 Residual Variances
    SATJOB0            1.024      0.898      1.140      0.254
    SATJOB1            2.283      0.246      9.287      0.000
    SATJOB2            1.721      0.813      2.118      0.034
    INT                2.300      0.931      2.471      0.013
    SLP                0.488      0.645      0.757      0.449


QUALITY OF NUMERICAL RESULTS

     Condition Number for the Information Matrix              0.236E-07
       (ratio of smallest to largest eigenvalue)


     Beginning Time:  15:50:39
        Ending Time:  15:56:59
       Elapsed Time:  00:06:20


MUTHEN & MUTHEN
3463 Stoner Ave.
Los Angeles, CA  90066

Tel: (310) 391-9971
Fax: (310) 391-8971
Web: www.StatModel.com
Support: Support@StatModel.com

Copyright (c) 1998-2019 Muthen & Muthen


#########################################################################################################################
################################################## INCOME SATISFACTION ##################################################
#########################################################################################################################

###################################################
########## Unconditional Model (Model I) ##########
###################################################

Mplus VERSION 8.6
MUTHEN & MUTHEN
07/27/2021  12:44 PM

INPUT INSTRUCTIONS

  TITLE: 		Consequences of the AAG - Latent growth curve model
              (Income satisfaction, unconditional model)

  DATA: 		FILE = "SOEP_analyse_Mplus.dat";

  VARIABLE: 	NAMES = sex vocbint isei migrat coga1 coga2 coga3 coga4
                      coga5 coga6 coga7 coga8 coga9 coga10 coga11 coga12
                      coga13 coga14 coga15 coga16 coga17 coga18 coga19
                      coga20 cogb1 cogb2 cogb3 cogb4 cogb5 cogb6 cogb7 cogb8
                      cogb9 cogb10 cogb11 cogb12 cogb13 cogb14 cogb15 cogb16
                      cogb17 cogb18 cogb19 cogb20 cogc1 cogc2 cogc3 cogc4
                      cogc5 cogc6 cogc7 cogc8 cogc9 cogc10 cogc11 cogc12
                      cogc13 cogc14 cogc15 cogc16 cogc17 cogc18 cogc19
                      cogc20 bfC1 bfC2 bfC3 bfE1 bfE2 bfE3 bfA1 bfA2 bfA3
                      bfO1 bfO2 bfO3 bfO4 bfES1 bfES2 bfES3 aspisei vocyD
                      vocypost vocypre attisei aagi aagiunb aagiovb bfC
                      bfE bfA bfO bfES coga cogb cogc satjob0 satjob1
                      satjob2 satjob3 satinc0 satinc1 satinc2 satinc3
                      satlif0 satlif1 satlif2 satlif3 satlif00 a0 a1 a2 a3
                      b0 b1 b2 b3 c0 c1 c2 c3 C_iunb E_iunb A_iunb O_iunb
                      ES_iunb C_iovb E_iovb A_iovb O_iovb ES_iovb;
              USEVARIABLES = satinc0 satinc1 satinc2
                             c0 c1 c2;
              MISSING = ALL (999);

  MODEL:      Int Slp | satinc0@0 satinc1@1 satinc2@2;

              satinc0 ON c0;
              satinc1 ON c1;
              satinc2 ON c2;

              c0 c1 c2;

              Int (varInt);
              Slp (varSlp);

              MODEL CONSTRAINT:
              varInt > 0;
              varSlp > 0;

  ANALYSIS:	ESTIMATOR = MLR;
              COVERAGE = .02;
              STARTS = 120;


*** WARNING
  Data set contains cases with missing on all variables.
  These cases were not included in the analysis.
  Number of cases with missing on all variables:  435
   1 WARNING(S) FOUND IN THE INPUT INSTRUCTIONS


Consequences of the AAG - Latent growth curve model
(Income satisfaction, unconditional model)

SUMMARY OF ANALYSIS

Number of groups                                                 1
Number of observations                                        1101

Number of dependent variables                                    3
Number of independent variables                                  3
Number of continuous latent variables                            2

Observed dependent variables

  Continuous
   SATINC0     SATINC1     SATINC2

Observed independent variables
   C0          C1          C2

Continuous latent variables
   INT         SLP


Estimator                                                      MLR
Information matrix                                        OBSERVED
Maximum number of iterations                                  1000
Convergence criterion                                    0.500D-04
Maximum number of steepest descent iterations                   20
Maximum number of iterations for H1                           2000
Convergence criterion for H1                             0.100D-03
Random Starts Specifications
  Number of random starts                                      120
  Random starts scale                                    0.500D+01

Input data file(s)
  SOEP_analyse_Mplus.dat

Input data format  FREE


SUMMARY OF DATA

     Number of missing data patterns             7


COVARIANCE COVERAGE OF DATA

Minimum covariance coverage value   0.020


     PROPORTION OF DATA PRESENT


           Covariance Coverage
              SATINC0       SATINC1       SATINC2       C0            C1
              ________      ________      ________      ________      ________
 SATINC0        0.701
 SATINC1        0.439         0.733
 SATINC2        0.230         0.383         0.395
 C0             0.701         0.439         0.230         0.701
 C1             0.439         0.733         0.383         0.439         0.733
 C2             0.230         0.383         0.395         0.230         0.383


           Covariance Coverage
              C2
              ________
 C2             0.395


UNIVARIATE SAMPLE STATISTICS


     UNIVARIATE HIGHER-ORDER MOMENT DESCRIPTIVE STATISTICS

         Variable/         Mean/     Skewness/   Minimum/ % with                Percentiles
        Sample Size      Variance    Kurtosis    Maximum  Min/Max      20%/60%    40%/80%    Median

     SATINC0               5.981      -0.457       0.000    4.92%       4.000      5.000      6.000
             772.000       7.174      -0.466      10.000    9.97%       7.000      8.000
     SATINC1               6.046      -0.370       0.000    2.73%       4.000      5.000      6.000
             807.000       6.455      -0.526      10.000    9.17%       7.000      8.000
     SATINC2               5.743      -0.405       0.000    2.99%       4.000      5.000      6.000
             435.000       6.035      -0.455      10.000    3.91%       7.000      8.000
     C0                    5.977      -0.763       0.000    7.12%       3.000      6.000      6.000
             772.000       7.823      -0.304      10.000    6.22%       7.000      8.000
     C1                   17.042      -0.101       9.000    0.12%      13.000     17.000     18.000
             807.000      11.619      -0.774      26.000    0.50%      18.000     20.000
     C2                   28.784      -0.215      18.000    0.23%      25.000     28.000     30.000
             435.000      12.454      -0.550      39.000    0.23%      30.000     32.000


RANDOM STARTS RESULTS RANKED FROM THE BEST TO THE WORST FIT FUNCTION VALUES

Fit function values at local maxima and random start numbers:

              3.9556         82
              3.9556         58
              3.9556         107
              3.9556         105
              3.9556         53
              3.9556         73
              3.9556         12
              3.9556         33
              3.9556         30
              3.9556         31
              3.9556         29
              3.9556         13
              3.9556         65
              3.9556         26
              3.9556         102
              3.9556         7
              3.9556         50
              3.9556         98
              3.9556         86
              3.9556         83
              3.9556         55
              3.9556         16
              3.9556         11
              3.9556         21
              3.9556         63
              3.9556         49
              3.9556         28
              3.9556         20
              3.9556         9
              3.9556         5
              3.9556         96
              3.9556         78
              3.9556         52
              3.9556         4
              3.9556         99
              3.9556         22
              3.9556         76
              3.9556         43
              3.9556         93
              3.9556         75
              3.9556         97
              3.9556         104
              3.9556         116
              3.9556         2
              3.9556         36
              3.9556         14
              3.9556         32
              3.9556         6
              3.9556         27
              3.9556         80
              3.9556         112
              3.9556         3
              3.9556         8
              3.9556         56
              3.9556         24
              3.9556         85
              3.9556         41
              3.9556         110
              3.9556         111
              3.9556         74
              3.9556         60
              3.9556         101
              3.9556         106
              3.9556         94
              3.9556         19
              3.9556         10
              3.9556         119
              3.9556         109
              3.9556         61
              3.9556         103
              3.9556         92
              3.9556         79
              3.9556         62
              3.9556         45
              3.9556         64
              3.9556         81
              3.9556         91
              3.9556         95
              3.9556         120
             13.8064         17
             13.8081         51
             13.8083         89
             13.8102         18
             13.8137         42
             13.8139         46
             13.8147         77
             13.8147         37
             13.8171         48
             13.8172         35
             13.8174         23
             13.8176         117
             13.8181         115
             13.8184         59
             13.8184         84
             13.8187         87
             13.8190         38
             13.8190         100
             13.8190         67
             13.8190         71
             13.8190         72
             13.8190         39
             13.8190         113
             13.8190         108
             13.8190         1
             13.8190         54
             13.8191         44
             13.8192         69
             13.8193         40
             13.8195         15

Unperturbed starting value run did not converge.

11 starting value run(s) did not converge.


MODEL FIT INFORMATION

Number of Free Parameters                       26

Loglikelihood

          H0 Value                       -8897.889
          H0 Scaling Correction Factor      1.3238
            for MLR
          H1 Value                       -8895.911
          H1 Scaling Correction Factor      1.3123
            for MLR

Information Criteria

          Akaike (AIC)                   17847.778
          Bayesian (BIC)                 17977.882
          Sample-Size Adjusted BIC       17895.299
            (n* = (n + 2) / 24)

Chi-Square Test of Model Fit

          Value                              3.903*
          Degrees of Freedom                     1
          P-Value                           0.0482
          Scaling Correction Factor         1.0135
            for MLR

*   The chi-square value for MLM, MLMV, MLR, ULSMV, WLSM and WLSMV cannot be used
    for chi-square difference testing in the regular way.  MLM, MLR and WLSM
    chi-square difference testing is described on the Mplus website.  MLMV, WLSMV,
    and ULSMV difference testing is done using the DIFFTEST option.

RMSEA (Root Mean Square Error Of Approximation)

          Estimate                           0.051
          90 Percent C.I.                    0.004  0.109
          Probability RMSEA <= .05           0.376

CFI/TLI

          CFI                                0.991
          TLI                                0.887

Chi-Square Test of Model Fit for the Baseline Model

          Value                            318.994
          Degrees of Freedom                    12
          P-Value                           0.0000

SRMR (Standardized Root Mean Square Residual)

          Value                              0.007


MODEL RESULTS

                                                    Two-Tailed
                    Estimate       S.E.  Est./S.E.    P-Value

 INT      |
    SATINC0            1.000      0.000    999.000    999.000
    SATINC1            1.000      0.000    999.000    999.000
    SATINC2            1.000      0.000    999.000    999.000

 SLP      |
    SATINC0            0.000      0.000    999.000    999.000
    SATINC1            1.000      0.000    999.000    999.000
    SATINC2            2.000      0.000    999.000    999.000

 SATINC0  ON
    C0                -0.301      0.147     -2.054      0.040

 SATINC1  ON
    C1                -0.211      0.103     -2.046      0.041

 SATINC2  ON
    C2                -0.196      0.100     -1.966      0.049

 SLP      WITH
    INT               -1.446      0.480     -3.009      0.003

 C0       WITH
    INT                2.642      1.296      2.038      0.042
    SLP               -0.640      0.501     -1.278      0.201

 C1       WITH
    INT                2.827      1.416      1.996      0.046
    SLP               -0.553      0.534     -1.036      0.300

 C2       WITH
    INT                2.625      1.379      1.904      0.057
    SLP               -0.421      0.560     -0.752      0.452

 C1       WITH
    C0                 9.656      0.305     31.677      0.000

 C2       WITH
    C0                 9.974      0.376     26.555      0.000
    C1                11.901      0.490     24.293      0.000

 Means
    C0                 5.199      0.098     52.905      0.000
    C1                17.028      0.105    161.756      0.000
    C2                29.057      0.118    246.000      0.000
    INT                7.659      0.781      9.801      0.000
    SLP                1.835      1.194      1.537      0.124

 Intercepts
    SATINC0            0.000      0.000    999.000    999.000
    SATINC1            0.000      0.000    999.000    999.000
    SATINC2            0.000      0.000    999.000    999.000

 Variances
    C0                 8.952      0.319     28.102      0.000
    C1                11.997      0.454     26.446      0.000
    C2                13.493      0.641     21.038      0.000
    INT                6.435      1.002      6.425      0.000
    SLP                0.998      0.349      2.861      0.004

 Residual Variances
    SATINC0            1.720      0.535      3.212      0.001
    SATINC1            2.626      0.239     10.982      0.000
    SATINC2            1.612      0.551      2.925      0.003


QUALITY OF NUMERICAL RESULTS

     Condition Number for the Information Matrix              0.277E-05
       (ratio of smallest to largest eigenvalue)


     Beginning Time:  12:44:03
        Ending Time:  12:44:22
       Elapsed Time:  00:00:19


MUTHEN & MUTHEN
3463 Stoner Ave.
Los Angeles, CA  90066

Tel: (310) 391-9971
Fax: (310) 391-8971
Web: www.StatModel.com
Support: Support@StatModel.com

Copyright (c) 1998-2021 Muthen & Muthen


#######################################################
########## The AAG Predicting SWB (Model II) ##########
#######################################################

#########################
#### AAG-Threshold 0 ####
#########################

Mplus VERSION 8.6
MUTHEN & MUTHEN
07/27/2021  12:41 PM

INPUT INSTRUCTIONS

  TITLE: 		Consequences of the AAG - Latent growth curve model
              (Income satisfaction, conditional model)

  DATA: 		FILE = "SOEP_analyse_Mplus.dat";

  VARIABLE: 	NAMES = sex vocbint isei migrat coga1 coga2 coga3 coga4
                      coga5 coga6 coga7 coga8 coga9 coga10 coga11 coga12
                      coga13 coga14 coga15 coga16 coga17 coga18 coga19
                      coga20 cogb1 cogb2 cogb3 cogb4 cogb5 cogb6 cogb7 cogb8
                      cogb9 cogb10 cogb11 cogb12 cogb13 cogb14 cogb15 cogb16
                      cogb17 cogb18 cogb19 cogb20 cogc1 cogc2 cogc3 cogc4
                      cogc5 cogc6 cogc7 cogc8 cogc9 cogc10 cogc11 cogc12
                      cogc13 cogc14 cogc15 cogc16 cogc17 cogc18 cogc19
                      cogc20 bfC1 bfC2 bfC3 bfE1 bfE2 bfE3 bfA1 bfA2 bfA3
                      bfO1 bfO2 bfO3 bfO4 bfES1 bfES2 bfES3 aspisei vocyD
                      vocypost vocypre attisei aagi aagiunb aagiovb bfC
                      bfE bfA bfO bfES coga cogb cogc satjob0 satjob1
                      satjob2 satjob3 satinc0 satinc1 satinc2 satinc3
                      satlif0 satlif1 satlif2 satlif3 satlif00 a0 a1 a2 a3
                      b0 b1 b2 b3 c0 c1 c2 c3 C_iunb E_iunb A_iunb O_iunb
                      ES_iunb C_iovb E_iovb A_iovb O_iovb ES_iovb;
              USEVARIABLES = satinc0 satinc1 satinc2
                             aagiunb aagiovb
                             c0 c1 c2;
              MISSING = ALL (999);
              AUXILIARY = (M) attisei aspisei;

  MODEL:      Int Slp | satinc0@0 satinc1@1 satinc2@2;

              Int Slp ON aagiunb aagiovb;

              satinc0 ON c0;
              satinc1 ON c1;
              satinc2 ON c2;

              aagiunb aagiovb c0 c1 c2;

              Int (varInt);
              Slp (varSlp);

              MODEL CONSTRAINT:
              varInt > 0;
              varSlp > 0;

  ANALYSIS:	ESTIMATOR = MLR;
              COVERAGE = .02;
              STARTS = 120;


INPUT READING TERMINATED NORMALLY


Consequences of the AAG - Latent growth curve model
(Income satisfaction, conditional model)

SUMMARY OF ANALYSIS

Number of groups                                                 1
Number of observations                                        1536

Number of dependent variables                                    3
Number of independent variables                                  5
Number of continuous latent variables                            2

Observed dependent variables

  Continuous
   SATINC0     SATINC1     SATINC2

Observed independent variables
   AAGIUNB     AAGIOVB     C0          C1          C2

Observed auxiliary variables
   ATTISEI     ASPISEI

Continuous latent variables
   INT         SLP


Estimator                                                      MLR
Information matrix                                        OBSERVED
Maximum number of iterations                                  1000
Convergence criterion                                    0.500D-04
Maximum number of steepest descent iterations                   20
Maximum number of iterations for H1                           2000
Convergence criterion for H1                             0.100D-03
Random Starts Specifications
  Number of random starts                                      120
  Random starts scale                                    0.500D+01

Input data file(s)
  SOEP_analyse_Mplus.dat

Input data format  FREE


SUMMARY OF DATA

     Number of missing data patterns            16


COVARIANCE COVERAGE OF DATA

Minimum covariance coverage value   0.020


     PROPORTION OF DATA PRESENT


           Covariance Coverage
              SATINC0       SATINC1       SATINC2       AAGIUNB       AAGIOVB
              ________      ________      ________      ________      ________
 SATINC0        0.503
 SATINC1        0.314         0.525
 SATINC2        0.165         0.275         0.283
 AAGIUNB        0.316         0.359         0.205         0.473
 AAGIOVB        0.316         0.359         0.205         0.473         0.473
 C0             0.503         0.314         0.165         0.316         0.316
 C1             0.314         0.525         0.275         0.359         0.359
 C2             0.165         0.275         0.283         0.205         0.205


           Covariance Coverage
              C0            C1            C2
              ________      ________      ________
 C0             0.503
 C1             0.314         0.525
 C2             0.165         0.275         0.283


UNIVARIATE SAMPLE STATISTICS


     UNIVARIATE HIGHER-ORDER MOMENT DESCRIPTIVE STATISTICS

         Variable/         Mean/     Skewness/   Minimum/ % with                Percentiles
        Sample Size      Variance    Kurtosis    Maximum  Min/Max      20%/60%    40%/80%    Median

     SATINC0               5.981      -0.457       0.000    4.92%       4.000      5.000      6.000
             772.000       7.174      -0.466      10.000    9.97%       7.000      8.000
     SATINC1               6.046      -0.370       0.000    2.73%       4.000      5.000      6.000
             807.000       6.455      -0.526      10.000    9.17%       7.000      8.000
     SATINC2               5.743      -0.405       0.000    2.99%       4.000      5.000      6.000
             435.000       6.035      -0.455      10.000    3.91%       7.000      8.000
     AAGIUNB               0.331       0.720       0.000   66.94%       0.000      0.000      0.000
             726.000       0.221      -1.481       1.000   33.06%       0.000      1.000
     AAGIOVB               0.146       2.005       0.000   85.40%       0.000      0.000      0.000
             726.000       0.125       2.020       1.000   14.60%       0.000      0.000
     C0                    5.977      -0.763       0.000    7.12%       3.000      6.000      6.000
             772.000       7.823      -0.304      10.000    6.22%       7.000      8.000
     C1                   17.042      -0.101       9.000    0.12%      13.000     17.000     18.000
             807.000      11.619      -0.774      26.000    0.50%      18.000     20.000
     C2                   28.784      -0.215      18.000    0.23%      25.000     28.000     30.000
             435.000      12.454      -0.550      39.000    0.23%      30.000     32.000
     ATTISEI              39.563       0.187      16.000    0.80%      30.000     37.000     39.000
             997.000     109.125      -0.902      60.000    0.70%      40.000     51.000
     ASPISEI              43.708       0.921      16.000    0.55%      31.000     38.000     40.000
            1265.000     214.626       0.574      88.000    1.82%      43.000     55.000


RANDOM STARTS RESULTS RANKED FROM THE BEST TO THE WORST FIT FUNCTION VALUES

Fit function values at local maxima and random start numbers:

             12.9041         23
             12.9041         9
             12.9041         72
             12.9041         46
             12.9041         64
             12.9041         60
             12.9041         118
             12.9041         50
             12.9041         69
             12.9041         15
             12.9041         109
             12.9041         47
             12.9041         116
             12.9041         105
             12.9041         38
             12.9041         45
             12.9041         10
             12.9041         103
             12.9041         82
             12.9041         120
             12.9041         102
             12.9041         119
             12.9041         54
             12.9041         41
             12.9041         106
             12.9041         unperturbed
             12.9041         100
             12.9041         43
             12.9041         97
             12.9041         98
             12.9041         14
             12.9041         49
             12.9041         55
             12.9041         77
             12.9041         94
             12.9041         48
             12.9041         44
             12.9041         39
             12.9041         73
             12.9041         83
             12.9041         117
             12.9041         112
             12.9041         110
             12.9041         104
             12.9041         61
             12.9041         26
             12.9041         11
             12.9041         56
             12.9041         42
             12.9041         28
             12.9041         13
             12.9041         71
             12.9041         101
             12.9041         59
             12.9041         78
             12.9041         88
             12.9041         86
             12.9041         2
             12.9041         80
             12.9041         65
             12.9041         29
             12.9041         90
             12.9041         115
             12.9041         63
             12.9041         40
             12.9041         92
             12.9041         62
             12.9041         79
             12.9041         1
             12.9041         111
             12.9041         34
             12.9041         58
             12.9041         27
             12.9041         99
             12.9041         89
             12.9041         84
             12.9041         114
             12.9041         85
             12.9041         95
             12.9041         18
             12.9041         4
             12.9041         37
             12.9041         53
             12.9041         33
             12.9041         81
             12.9041         25
             12.9041         17
             12.9041         96
             12.9041         51
             12.9042         31
             12.9042         74
             12.9042         32
             12.9042         68
             12.9042         12
             12.9042         8
             12.9042         113
             12.9042         7
             12.9042         91
             12.9042         76

22 starting value run(s) did not converge.


MODEL FIT INFORMATION

Number of Free Parameters                       35

Loglikelihood Including the Auxiliary Part

          H0 Value                      -18067.383
          H0 Scaling Correction Factor      1.1721
            for MLR
          H1 Value                      -18060.931
          H1 Scaling Correction Factor      1.1510
            for MLR

Information Criteria Including the Auxiliary Part

          Number of Free Parameters             56
          Akaike (AIC)                   36246.765
          Bayesian (BIC)                 36545.634
          Sample-Size Adjusted BIC       36367.736
            (n* = (n + 2) / 24)

Chi-Square Test of Model Fit

          Value                             12.654*
          Degrees of Freedom                     9
          P-Value                           0.1789
          Scaling Correction Factor         1.0198
            for MLR

*   The chi-square value for MLM, MLMV, MLR, ULSMV, WLSM and WLSMV cannot be used
    for chi-square difference testing in the regular way.  MLM, MLR and WLSM
    chi-square difference testing is described on the Mplus website.  MLMV, WLSMV,
    and ULSMV difference testing is done using the DIFFTEST option.

RMSEA (Root Mean Square Error Of Approximation)

          Estimate                           0.016
          90 Percent C.I.                    0.000  0.035
          Probability RMSEA <= .05           0.999

CFI/TLI

          CFI                                0.998
          TLI                                0.994

Chi-Square Test of Model Fit for the Baseline Model

          Value                           1781.483
          Degrees of Freedom                    28
          P-Value                           0.0000

SRMR (Standardized Root Mean Square Residual)

          Value                              0.011


MODEL RESULTS

                                                    Two-Tailed
                    Estimate       S.E.  Est./S.E.    P-Value

 INT      |
    SATINC0            1.000      0.000    999.000    999.000
    SATINC1            1.000      0.000    999.000    999.000
    SATINC2            1.000      0.000    999.000    999.000

 SLP      |
    SATINC0            0.000      0.000    999.000    999.000
    SATINC1            1.000      0.000    999.000    999.000
    SATINC2            2.000      0.000    999.000    999.000

 INT      ON
    AAGIUNB           -0.585      0.241     -2.430      0.015
    AAGIOVB           -0.404      0.323     -1.248      0.212

 SLP      ON
    AAGIUNB            0.117      0.161      0.727      0.467
    AAGIOVB            0.089      0.192      0.461      0.645

 SATINC0  ON
    C0                -0.013      0.034     -0.390      0.696

 SATINC1  ON
    C1                -0.038      0.022     -1.715      0.086

 SATINC2  ON
    C2                -0.047      0.025     -1.871      0.061

 SLP      WITH
    INT               -1.138      0.366     -3.108      0.002

 AAGIOVB  WITH
    AAGIUNB           -0.049      0.004    -10.991      0.000

 C0       WITH
    AAGIUNB            0.000      0.056     -0.007      0.995
    AAGIOVB            0.047      0.042      1.118      0.263

 C1       WITH
    AAGIUNB           -0.048      0.064     -0.753      0.451
    AAGIOVB            0.082      0.051      1.611      0.107
    C0                 9.693      0.303     31.979      0.000

 C2       WITH
    AAGIUNB           -0.047      0.070     -0.670      0.503
    AAGIOVB            0.043      0.058      0.735      0.462
    C0                10.046      0.372     27.027      0.000
    C1                11.873      0.492     24.149      0.000

 Means
    AAGIUNB            0.337      0.016     20.835      0.000
    AAGIOVB            0.150      0.013     11.425      0.000
    C0                 5.179      0.099     52.220      0.000
    C1                17.025      0.105    161.525      0.000
    C2                29.048      0.118    245.398      0.000

 Intercepts
    SATINC0            0.000      0.000    999.000    999.000
    SATINC1            0.000      0.000    999.000    999.000
    SATINC2            0.000      0.000    999.000    999.000
    INT                6.414      0.259     24.779      0.000
    SLP                0.364      0.378      0.962      0.336

 Variances
    AAGIUNB            0.223      0.006     37.268      0.000
    AAGIOVB            0.126      0.009     13.371      0.000
    C0                 9.043      0.322     28.111      0.000
    C1                11.957      0.454     26.359      0.000
    C2                13.479      0.647     20.849      0.000

 Residual Variances
    SATINC0            1.817      0.538      3.378      0.001
    SATINC1            2.664      0.243     10.984      0.000
    SATINC2            1.694      0.538      3.146      0.002
    INT                5.470      0.576      9.501      0.000
    SLP                0.849      0.305      2.782      0.005


QUALITY OF NUMERICAL RESULTS

     Condition Number for the Information Matrix              0.230E-06
       (ratio of smallest to largest eigenvalue)


     Beginning Time:  12:41:45
        Ending Time:  12:42:12
       Elapsed Time:  00:00:27


MUTHEN & MUTHEN
3463 Stoner Ave.
Los Angeles, CA  90066

Tel: (310) 391-9971
Fax: (310) 391-8971
Web: www.StatModel.com
Support: Support@StatModel.com

Copyright (c) 1998-2021 Muthen & Muthen


############################
#### AAG-Threshold +/−5 ####
############################

Mplus VERSION 8.4
MUTHEN & MUTHEN
07/27/2021   4:01 PM

INPUT INSTRUCTIONS

  TITLE: 		Consequences of the AAG - Latent growth curve model
              (Income satisfaction, conditional model)

  DATA: 		FILE = "SOEP_analyse_Mplus5.dat";

  VARIABLE: 	NAMES = sex vocbint isei migrat coga1 coga2 coga3 coga4
                      coga5 coga6 coga7 coga8 coga9 coga10 coga11 coga12
                      coga13 coga14 coga15 coga16 coga17 coga18 coga19
                      coga20 cogb1 cogb2 cogb3 cogb4 cogb5 cogb6 cogb7 cogb8
                      cogb9 cogb10 cogb11 cogb12 cogb13 cogb14 cogb15 cogb16
                      cogb17 cogb18 cogb19 cogb20 cogc1 cogc2 cogc3 cogc4
                      cogc5 cogc6 cogc7 cogc8 cogc9 cogc10 cogc11 cogc12
                      cogc13 cogc14 cogc15 cogc16 cogc17 cogc18 cogc19
                      cogc20 bfC1 bfC2 bfC3 bfE1 bfE2 bfE3 bfA1 bfA2 bfA3
                      bfO1 bfO2 bfO3 bfO4 bfES1 bfES2 bfES3 aspisei vocyD
                      vocypost vocypre attisei aagi aagiunb aagiovb
                      aagiunb5 aagiovb5 aagiunb10 aagiovb10 aagiunb15 aagiovb15
                      bfC bfE bfA bfO bfES coga cogb cogc satjob0 satjob1
                      satjob2 satjob3 satinc0 satinc1 satinc2 satinc3
                      satlif0 satlif1 satlif2 satlif3 satlif00 a0 a1 a2 a3
                      b0 b1 b2 b3 c0 c1 c2 c3;
              USEVARIABLES = satinc0 satinc1 satinc2
                             aagiunb5 aagiovb5
                             c0 c1 c2;
              MISSING = ALL (999);
              AUXILIARY = (M) attisei aspisei;

  MODEL:      Int Slp | satinc0@0 satinc1@1 satinc2@2;

              Int Slp ON aagiunb5 aagiovb5;

              satinc0 ON c0;
              satinc1 ON c1;
              satinc2 ON c2;

              aagiunb5 aagiovb5 c0 c1 c2;

              Int (varInt);
              Slp (varSlp);

              MODEL CONSTRAINT:
              varInt > 0;
              varSlp > 0;

  ANALYSIS:	ESTIMATOR = MLR;
              COVERAGE = .02;
              STARTS = 120;


INPUT READING TERMINATED NORMALLY


Consequences of the AAG - Latent growth curve model
(Income satisfaction, conditional model)

SUMMARY OF ANALYSIS

Number of groups                                                 1
Number of observations                                        1536

Number of dependent variables                                    3
Number of independent variables                                  5
Number of continuous latent variables                            2

Observed dependent variables

  Continuous
   SATINC0     SATINC1     SATINC2

Observed independent variables
   AAGIUNB5    AAGIOVB5    C0          C1          C2

Observed auxiliary variables
   ATTISEI     ASPISEI

Continuous latent variables
   INT         SLP


Estimator                                                      MLR
Information matrix                                        OBSERVED
Maximum number of iterations                                  1000
Convergence criterion                                    0.500D-04
Maximum number of steepest descent iterations                   20
Maximum number of iterations for H1                           2000
Convergence criterion for H1                             0.100D-03
Random Starts Specifications
  Number of random starts                                      120
  Random starts scale                                    0.500D+01

Input data file(s)
  SOEP_analyse_Mplus5.dat

Input data format  FREE


SUMMARY OF DATA

     Number of missing data patterns            16


COVARIANCE COVERAGE OF DATA

Minimum covariance coverage value   0.020


     PROPORTION OF DATA PRESENT


           Covariance Coverage
              SATINC0       SATINC1       SATINC2       AAGIUNB5      AAGIOVB5
              ________      ________      ________      ________      ________
 SATINC0        0.503
 SATINC1        0.314         0.525
 SATINC2        0.165         0.275         0.283
 AAGIUNB5       0.316         0.359         0.205         0.473
 AAGIOVB5       0.316         0.359         0.205         0.473         0.473
 C0             0.503         0.314         0.165         0.316         0.316
 C1             0.314         0.525         0.275         0.359         0.359
 C2             0.165         0.275         0.283         0.205         0.205


           Covariance Coverage
              C0            C1            C2
              ________      ________      ________
 C0             0.503
 C1             0.314         0.525
 C2             0.165         0.275         0.283


UNIVARIATE SAMPLE STATISTICS


     UNIVARIATE HIGHER-ORDER MOMENT DESCRIPTIVE STATISTICS

         Variable/         Mean/     Skewness/   Minimum/ % with                Percentiles
        Sample Size      Variance    Kurtosis    Maximum  Min/Max      20%/60%    40%/80%    Median

     SATINC0               5.981      -0.457       0.000    4.92%       4.000      5.000      6.000
             772.000       7.174      -0.466      10.000    9.97%       7.000      8.000
     SATINC1               6.046      -0.370       0.000    2.73%       4.000      5.000      6.000
             807.000       6.455      -0.526      10.000    9.17%       7.000      8.000
     SATINC2               5.743      -0.405       0.000    2.99%       4.000      5.000      6.000
             435.000       6.035      -0.455      10.000    3.91%       7.000      8.000
     AAGIUNB5              0.274       1.013       0.000   72.59%       0.000      0.000      0.000
             726.000       0.199      -0.974       1.000   27.41%       0.000      1.000
     AAGIOVB5              0.091       2.846       0.000   90.91%       0.000      0.000      0.000
             726.000       0.083       6.100       1.000    9.09%       0.000      0.000
     C0                    5.977      -0.763       0.000    7.12%       3.000      6.000      6.000
             772.000       7.823      -0.304      10.000    6.22%       7.000      8.000
     C1                   17.042      -0.101       9.000    0.12%      13.000     17.000     18.000
             807.000      11.619      -0.774      26.000    0.50%      18.000     20.000
     C2                   28.784      -0.215      18.000    0.23%      25.000     28.000     30.000
             435.000      12.454      -0.550      39.000    0.23%      30.000     32.000
     ATTISEI              39.563       0.187      16.000    0.80%      30.000     37.000     39.000
             997.000     109.125      -0.902      60.000    0.70%      40.000     51.000
     ASPISEI              43.708       0.921      16.000    0.55%      31.000     38.000     40.000
            1265.000     214.626       0.574      88.000    1.82%      43.000     55.000


RANDOM STARTS RESULTS RANKED FROM THE BEST TO THE WORST FIT FUNCTION VALUES

Fit function values at local maxima and random start numbers:

             13.0493         20
             13.0493         103
             13.0493         48
             13.0493         18
             13.0493         100
             13.0493         13
             13.0493         79
             13.0493         19
             13.0493         25
             13.0493         29
             13.0493         87
             13.0493         1
             13.0493         110
             13.0493         60
             13.0493         38
             13.0493         105
             13.0493         72
             13.0493         75
             13.0493         24
             13.0493         10
             13.0493         40
             13.0493         92
             13.0493         47
             13.0493         44
             13.0493         23
             13.0493         82
             13.0493         28
             13.0493         74
             13.0493         15
             13.0493         8
             13.0493         17
             13.0493         118
             13.0493         69
             13.0493         94
             13.0493         61
             13.0493         6
             13.0493         102
             13.0493         84
             13.0493         90
             13.0493         76
             13.0493         114
             13.0493         115
             13.0493         46
             13.0493         5
             13.0493         56
             13.0493         117
             13.0493         45
             13.0493         30
             13.0493         26
             13.0493         80
             13.0493         14
             13.0493         120
             13.0493         33
             13.0493         107
             13.0493         49
             13.0493         32
             13.0493         78
             13.0493         62
             13.0493         97
             13.0493         95
             13.0493         41
             13.0493         16
             13.0493         86
             13.0493         81
             13.0493         119
             13.0493         50
             13.0493         21
             13.0493         67
             13.0493         71
             13.0493         43
             13.0493         70
             13.0493         unperturbed
             13.0493         83
             13.0493         64
             13.0493         98
             13.0493         96
             13.0493         39
             13.0493         66
             13.0493         59
             13.0493         63
             13.0493         112
             13.0493         106
             13.0493         101
             13.0493         68
             13.0493         113
             13.0493         73
             13.0493         91
             13.0493         12
             13.0493         108
             13.0493         9
             13.0493         27
             13.0493         89
             13.0493         104

28 starting value run(s) did not converge.


MODEL FIT INFORMATION

Number of Free Parameters                       35

Loglikelihood Including the Auxiliary Part

          H0 Value                      -17785.409
          H0 Scaling Correction Factor      1.2538
            for MLR
          H1 Value                      -17778.884
          H1 Scaling Correction Factor      1.2233
            for MLR

Information Criteria Including the Auxiliary Part

          Number of Free Parameters             56
          Akaike (AIC)                   35682.818
          Bayesian (BIC)                 35981.687
          Sample-Size Adjusted BIC       35803.789
            (n* = (n + 2) / 24)

Chi-Square Test of Model Fit

          Value                             12.628*
          Degrees of Freedom                     9
          P-Value                           0.1802
          Scaling Correction Factor         1.0333
            for MLR

*   The chi-square value for MLM, MLMV, MLR, ULSMV, WLSM and WLSMV cannot be used
    for chi-square difference testing in the regular way.  MLM, MLR and WLSM
    chi-square difference testing is described on the Mplus website.  MLMV, WLSMV,
    and ULSMV difference testing is done using the DIFFTEST option.

RMSEA (Root Mean Square Error Of Approximation)

          Estimate                           0.016
          90 Percent C.I.                    0.000  0.035
          Probability RMSEA <= .05           0.999

CFI/TLI

          CFI                                0.998
          TLI                                0.994

Chi-Square Test of Model Fit for the Baseline Model

          Value                           1909.529
          Degrees of Freedom                    28
          P-Value                           0.0000

SRMR (Standardized Root Mean Square Residual)

          Value                              0.012


MODEL RESULTS

                                                    Two-Tailed
                    Estimate       S.E.  Est./S.E.    P-Value

 INT      |
    SATINC0            1.000      0.000    999.000    999.000
    SATINC1            1.000      0.000    999.000    999.000
    SATINC2            1.000      0.000    999.000    999.000

 SLP      |
    SATINC0            0.000      0.000    999.000    999.000
    SATINC1            1.000      0.000    999.000    999.000
    SATINC2            2.000      0.000    999.000    999.000

 INT      ON
    AAGIUNB5          -0.837      0.245     -3.413      0.001
    AAGIOVB5          -0.747      0.409     -1.827      0.068

 SLP      ON
    AAGIUNB5           0.210      0.169      1.239      0.215
    AAGIOVB5           0.327      0.214      1.530      0.126

 SATINC0  ON
    C0                -0.013      0.034     -0.370      0.711

 SATINC1  ON
    C1                -0.038      0.023     -1.695      0.090

 SATINC2  ON
    C2                -0.047      0.025     -1.840      0.066

 SLP      WITH
    INT               -1.081      0.374     -2.889      0.004

 AAGIOVB5 WITH
    AAGIUNB5          -0.026      0.003     -8.164      0.000

 C0       WITH
    AAGIUNB5          -0.002      0.053     -0.035      0.972
    AAGIOVB5           0.056      0.034      1.641      0.101

 C1       WITH
    AAGIUNB5          -0.055      0.062     -0.891      0.373
    AAGIOVB5           0.075      0.042      1.774      0.076
    C0                 9.692      0.303     31.973      0.000

 C2       WITH
    AAGIUNB5          -0.058      0.067     -0.857      0.392
    AAGIOVB5           0.078      0.047      1.658      0.097
    C0                10.052      0.372     27.047      0.000
    C1                11.870      0.489     24.259      0.000

 Means
    AAGIUNB5           0.282      0.015     18.503      0.000
    AAGIOVB5           0.094      0.011      8.718      0.000
    C0                 5.178      0.099     52.244      0.000
    C1                17.022      0.105    161.375      0.000
    C2                29.047      0.119    244.886      0.000

 Intercepts
    SATINC0            0.000      0.000    999.000    999.000
    SATINC1            0.000      0.000    999.000    999.000
    SATINC2            0.000      0.000    999.000    999.000
    INT                6.460      0.247     26.205      0.000
    SLP                0.324      0.379      0.855      0.393

 Variances
    AAGIUNB5           0.200      0.007     27.521      0.000
    AAGIOVB5           0.083      0.009      9.405      0.000
    C0                 9.047      0.322     28.067      0.000
    C1                11.952      0.453     26.367      0.000
    C2                13.478      0.643     20.972      0.000

 Residual Variances
    SATINC0            1.851      0.544      3.406      0.001
    SATINC1            2.668      0.242     11.020      0.000
    SATINC2            1.681      0.539      3.118      0.002
    INT                5.350      0.582      9.186      0.000
    SLP                0.825      0.311      2.656      0.008


QUALITY OF NUMERICAL RESULTS

     Condition Number for the Information Matrix              0.858E-07
       (ratio of smallest to largest eigenvalue)


     Beginning Time:  16:01:24
        Ending Time:  16:01:38
       Elapsed Time:  00:00:14


MUTHEN & MUTHEN
3463 Stoner Ave.
Los Angeles, CA  90066

Tel: (310) 391-9971
Fax: (310) 391-8971
Web: www.StatModel.com
Support: Support@StatModel.com

Copyright (c) 1998-2019 Muthen & Muthen


###########################################################################
########## The AAG and the Covariates Predicting SWB (Model III) ##########
###########################################################################

#########################
#### AAG-Threshold 0 ####
#########################

Mplus VERSION 8.4
MUTHEN & MUTHEN
07/27/2021   4:31 PM

INPUT INSTRUCTIONS

  TITLE: 		Consequences of the AAG - Latent growth curve model
              (Income satisfaction, conditional model)

  DATA: 		FILE = "SOEP_analyse_Mplus.dat";

  VARIABLE: 	NAMES = sex vocbint isei migrat coga1 coga2 coga3 coga4
                      coga5 coga6 coga7 coga8 coga9 coga10 coga11 coga12
                      coga13 coga14 coga15 coga16 coga17 coga18 coga19
                      coga20 cogb1 cogb2 cogb3 cogb4 cogb5 cogb6 cogb7 cogb8
                      cogb9 cogb10 cogb11 cogb12 cogb13 cogb14 cogb15 cogb16
                      cogb17 cogb18 cogb19 cogb20 cogc1 cogc2 cogc3 cogc4
                      cogc5 cogc6 cogc7 cogc8 cogc9 cogc10 cogc11 cogc12
                      cogc13 cogc14 cogc15 cogc16 cogc17 cogc18 cogc19
                      cogc20 bfC1 bfC2 bfC3 bfE1 bfE2 bfE3 bfA1 bfA2 bfA3
                      bfO1 bfO2 bfO3 bfO4 bfES1 bfES2 bfES3 aspisei vocyD
                      vocypost vocypre attisei aagi aagiunb aagiovb bfC
                      bfE bfA bfO bfES coga cogb cogc satjob0 satjob1
                      satjob2 satjob3 satinc0 satinc1 satinc2 satinc3
                      satlif0 satlif1 satlif2 satlif3 satlif00 a0 a1 a2 a3
                      b0 b1 b2 b3 c0 c1 c2 c3 C_iunb E_iunb A_iunb O_iunb
                      ES_iunb C_iovb E_iovb A_iovb O_iovb ES_iovb;
              USEVARIABLES = satinc0 satinc1 satinc2
                             aagiunb aagiovb
                             sex vocbint isei migrat vocypost vocypre
                             bfC bfE bfA bfO bfES
                             c0 c1 c2;
              MISSING = ALL (999);
              AUXILIARY = (M) attisei aspisei;

  MODEL:      Int Slp | satinc0@0 satinc1@1 satinc2@2;

              Int Slp ON aagiunb aagiovb
                         sex vocbint isei migrat vocypost vocypre
                         bfC bfE bfA bfO bfES;
              satinc0 ON c0;
              satinc1 ON c1;
              satinc2 ON c2;

              aagiunb aagiovb
              sex vocbint isei migrat vocypost vocypre
              bfC bfE bfA bfO bfES c0 c1 c2;

              Int (varInt);
              Slp (varSlp);

              MODEL CONSTRAINT:
              varInt > 0;
              varSlp > 0;

  ANALYSIS:	ESTIMATOR = MLR;
              COVERAGE = .02;
              STARTS = 150;


INPUT READING TERMINATED NORMALLY


Consequences of the AAG - Latent growth curve model
(Income satisfaction, conditional model)

SUMMARY OF ANALYSIS

Number of groups                                                 1
Number of observations                                        1536

Number of dependent variables                                    3
Number of independent variables                                 16
Number of continuous latent variables                            2

Observed dependent variables

  Continuous
   SATINC0     SATINC1     SATINC2

Observed independent variables
   AAGIUNB     AAGIOVB     SEX         VOCBINT     ISEI        MIGRAT
   VOCYPOST    VOCYPRE     BFC         BFE         BFA         BFO
   BFES        C0          C1          C2

Observed auxiliary variables
   ATTISEI     ASPISEI

Continuous latent variables
   INT         SLP


Estimator                                                      MLR
Information matrix                                        OBSERVED
Maximum number of iterations                                  1000
Convergence criterion                                    0.500D-04
Maximum number of steepest descent iterations                   20
Maximum number of iterations for H1                           2000
Convergence criterion for H1                             0.100D-03
Random Starts Specifications
  Number of random starts                                      150
  Random starts scale                                    0.500D+01

Input data file(s)
  SOEP_analyse_Mplus.dat

Input data format  FREE


SUMMARY OF DATA

     Number of missing data patterns            61


COVARIANCE COVERAGE OF DATA

Minimum covariance coverage value   0.020


     PROPORTION OF DATA PRESENT


           Covariance Coverage
              SATINC0       SATINC1       SATINC2       AAGIUNB       AAGIOVB
              ________      ________      ________      ________      ________
 SATINC0        0.503
 SATINC1        0.314         0.525
 SATINC2        0.165         0.275         0.283
 AAGIUNB        0.316         0.359         0.205         0.473
 AAGIOVB        0.316         0.359         0.205         0.473         0.473
 SEX            0.503         0.525         0.283         0.473         0.473
 VOCBINT        0.503         0.525         0.283         0.473         0.473
 ISEI           0.175         0.193         0.091         0.192         0.192
 MIGRAT         0.503         0.525         0.283         0.473         0.473
 VOCYPOST       0.503         0.525         0.283         0.473         0.473
 VOCYPRE        0.503         0.525         0.283         0.473         0.473
 BFC            0.498         0.520         0.279         0.468         0.468
 BFE            0.497         0.518         0.278         0.466         0.466
 BFA            0.497         0.519         0.278         0.467         0.467
 BFO            0.495         0.516         0.278         0.465         0.465
 BFES           0.499         0.520         0.279         0.469         0.469
 C0             0.503         0.314         0.165         0.316         0.316
 C1             0.314         0.525         0.275         0.359         0.359
 C2             0.165         0.275         0.283         0.205         0.205


           Covariance Coverage
              SEX           VOCBINT       ISEI          MIGRAT        VOCYPOST
              ________      ________      ________      ________      ________
 SEX            1.000
 VOCBINT        1.000         1.000
 ISEI           0.445         0.445         0.445
 MIGRAT         1.000         1.000         0.445         1.000
 VOCYPOST       1.000         1.000         0.445         1.000         1.000
 VOCYPRE        1.000         1.000         0.445         1.000         1.000
 BFC            0.990         0.990         0.439         0.990         0.990
 BFE            0.987         0.987         0.440         0.987         0.987
 BFA            0.989         0.989         0.438         0.989         0.989
 BFO            0.980         0.980         0.434         0.980         0.980
 BFES           0.992         0.992         0.441         0.992         0.992
 C0             0.503         0.503         0.175         0.503         0.503
 C1             0.525         0.525         0.193         0.525         0.525
 C2             0.283         0.283         0.091         0.283         0.283


           Covariance Coverage
              VOCYPRE       BFC           BFE           BFA           BFO
              ________      ________      ________      ________      ________
 VOCYPRE        1.000
 BFC            0.990         0.990
 BFE            0.987         0.986         0.987
 BFA            0.989         0.988         0.984         0.989
 BFO            0.980         0.979         0.976         0.977         0.980
 BFES           0.992         0.990         0.987         0.989         0.980
 C0             0.503         0.498         0.497         0.497         0.495
 C1             0.525         0.520         0.518         0.519         0.516
 C2             0.283         0.279         0.278         0.278         0.278


           Covariance Coverage
              BFES          C0            C1            C2
              ________      ________      ________      ________
 BFES           0.992
 C0             0.499         0.503
 C1             0.520         0.314         0.525
 C2             0.279         0.165         0.275         0.283


UNIVARIATE SAMPLE STATISTICS


     UNIVARIATE HIGHER-ORDER MOMENT DESCRIPTIVE STATISTICS

         Variable/         Mean/     Skewness/   Minimum/ % with                Percentiles
        Sample Size      Variance    Kurtosis    Maximum  Min/Max      20%/60%    40%/80%    Median

     SATINC0               5.981      -0.457       0.000    4.92%       4.000      5.000      6.000
             772.000       7.174      -0.466      10.000    9.97%       7.000      8.000
     SATINC1               6.046      -0.370       0.000    2.73%       4.000      5.000      6.000
             807.000       6.455      -0.526      10.000    9.17%       7.000      8.000
     SATINC2               5.743      -0.405       0.000    2.99%       4.000      5.000      6.000
             435.000       6.035      -0.455      10.000    3.91%       7.000      8.000
     AAGIUNB               0.331       0.720       0.000   66.94%       0.000      0.000      0.000
             726.000       0.221      -1.481       1.000   33.06%       0.000      1.000
     AAGIOVB               0.146       2.005       0.000   85.40%       0.000      0.000      0.000
             726.000       0.125       2.020       1.000   14.60%       0.000      0.000
     SEX                   0.452       0.191       0.000   54.75%       0.000      0.000      0.000
            1536.000       0.248      -1.964       1.000   45.25%       1.000      1.000
     VOCBINT               0.233       1.263       0.000   76.69%       0.000      0.000      0.000
            1536.000       0.179      -0.406       1.000   23.31%       0.000      1.000
     ISEI                 42.443       0.461      11.740    0.15%      25.950     30.340     38.880
             683.000     346.501      -0.861      88.310    0.29%      48.100     57.250
     MIGRAT                0.189       1.585       0.000   81.05%       0.000      0.000      0.000
            1536.000       0.154       0.512       1.000   18.95%       0.000      0.000
     VOCYPOST              0.339       0.682       0.000   66.15%       0.000      0.000      0.000
            1536.000       0.224      -1.534       1.000   33.85%       0.000      1.000
     VOCYPRE               0.213       1.403       0.000   78.71%       0.000      0.000      0.000
            1536.000       0.168      -0.032       1.000   21.29%       0.000      1.000
     BFC                   4.951      -0.243       1.000    0.13%       4.000      4.667      5.000
            1521.000       1.215      -0.221       7.000    4.47%       5.333      6.000
     BFE                   4.899      -0.329       1.000    0.20%       4.000      4.667      5.000
            1516.000       1.552      -0.277       7.000    5.47%       5.333      6.000
     BFA                   5.351      -0.394       1.000    0.07%       4.667      5.000      5.333
            1519.000       0.856       0.147       7.000    4.54%       5.667      6.000
     BFO                   4.639      -0.002       1.500    0.07%       3.750      4.250      4.750
            1506.000       0.994      -0.331       7.000    1.20%       5.000      5.500
     BFES                  4.047      -0.071       1.000    0.72%       3.000      3.667      4.000
            1524.000       1.309      -0.248       7.000    0.26%       4.333      5.000
     C0                    5.977      -0.763       0.000    7.12%       3.000      6.000      6.000
             772.000       7.823      -0.304      10.000    6.22%       7.000      8.000
     C1                   17.042      -0.101       9.000    0.12%      13.000     17.000     18.000
             807.000      11.619      -0.774      26.000    0.50%      18.000     20.000
     C2                   28.784      -0.215      18.000    0.23%      25.000     28.000     30.000
             435.000      12.454      -0.550      39.000    0.23%      30.000     32.000
     ATTISEI              39.563       0.187      16.000    0.80%      30.000     37.000     39.000
             997.000     109.125      -0.902      60.000    0.70%      40.000     51.000
     ASPISEI              43.708       0.921      16.000    0.55%      31.000     38.000     40.000
            1265.000     214.626       0.574      88.000    1.82%      43.000     55.000


RANDOM STARTS RESULTS RANKED FROM THE BEST TO THE WORST FIT FUNCTION VALUES

Fit function values at local maxima and random start numbers:

             19.3916         109
             19.3916         110
             19.3916         61
             19.3916         95
             19.3916         62
             19.3916         18
             19.3916         129
             19.3916         76
             19.3916         116
             19.3916         14
             19.3916         128
             19.3916         141
             19.3916         59
             19.3916         132
             19.3916         84
             19.3916         69
             19.3916         42
             19.3916         93
             19.3916         97
             19.3916         28
             19.3916         122
             19.3916         80
             19.3916         65
             19.3916         127
             19.3916         47
             19.3916         31
             19.3916         58
             19.3916         13
             19.3916         142
             19.3916         147
             19.3916         106
             19.3916         40
             19.3916         unperturbed
             19.3916         138
             19.3916         123
             19.3916         26

115 starting value run(s) did not converge.


MODEL FIT INFORMATION

Number of Free Parameters                      189

Loglikelihood Including the Auxiliary Part

          H0 Value                      -36243.957
          H0 Scaling Correction Factor      1.0360
            for MLR
          H1 Value                      -36234.261
          H1 Scaling Correction Factor      1.0285
            for MLR

Information Criteria Including the Auxiliary Part

          Number of Free Parameters            232
          Akaike (AIC)                   72951.914
          Bayesian (BIC)                 74190.083
          Sample-Size Adjusted BIC       73453.077
            (n* = (n + 2) / 24)

Chi-Square Test of Model Fit

          Value                             20.603*
          Degrees of Freedom                    20
          P-Value                           0.4208
          Scaling Correction Factor         0.9412
            for MLR

*   The chi-square value for MLM, MLMV, MLR, ULSMV, WLSM and WLSMV cannot be used
    for chi-square difference testing in the regular way.  MLM, MLR and WLSM
    chi-square difference testing is described on the Mplus website.  MLMV, WLSMV,
    and ULSMV difference testing is done using the DIFFTEST option.

RMSEA (Root Mean Square Error Of Approximation)

          Estimate                           0.004
          90 Percent C.I.                    0.000  0.023
          Probability RMSEA <= .05           1.000

CFI/TLI

          CFI                                1.000
          TLI                                0.998

Chi-Square Test of Model Fit for the Baseline Model

          Value                           3258.765
          Degrees of Freedom                   171
          P-Value                           0.0000

SRMR (Standardized Root Mean Square Residual)

          Value                              0.015


MODEL RESULTS

                                                    Two-Tailed
                    Estimate       S.E.  Est./S.E.    P-Value

 INT      |
    SATINC0            1.000      0.000    999.000    999.000
    SATINC1            1.000      0.000    999.000    999.000
    SATINC2            1.000      0.000    999.000    999.000

 SLP      |
    SATINC0            0.000      0.000    999.000    999.000
    SATINC1            1.000      0.000    999.000    999.000
    SATINC2            2.000      0.000    999.000    999.000

 INT      ON
    AAGIUNB           -0.623      0.252     -2.475      0.013
    AAGIOVB           -0.487      0.329     -1.484      0.138
    SEX               -0.154      0.191     -0.806      0.420
    VOCBINT            0.317      0.355      0.893      0.372
    ISEI               0.018      0.008      2.284      0.022
    MIGRAT             0.116      0.259      0.449      0.653
    VOCYPOST          -0.035      0.217     -0.163      0.870
    VOCYPRE           -0.641      0.252     -2.547      0.011
    BFC                0.107      0.091      1.182      0.237
    BFE               -0.062      0.074     -0.841      0.400
    BFA                0.276      0.105      2.630      0.009
    BFO                0.163      0.103      1.585      0.113
    BFES               0.057      0.086      0.657      0.511

 SLP      ON
    AAGIUNB            0.236      0.169      1.393      0.164
    AAGIOVB            0.156      0.197      0.793      0.428
    SEX                0.030      0.129      0.234      0.815
    VOCBINT           -0.098      0.227     -0.432      0.666
    ISEI               0.003      0.006      0.484      0.628
    MIGRAT             0.058      0.179      0.326      0.745
    VOCYPOST          -0.145      0.153     -0.947      0.344
    VOCYPRE           -0.168      0.162     -1.037      0.300
    BFC                0.066      0.058      1.138      0.255
    BFE               -0.035      0.048     -0.715      0.475
    BFA               -0.078      0.066     -1.172      0.241
    BFO               -0.104      0.065     -1.615      0.106
    BFES               0.000      0.056      0.007      0.995

 SATINC0  ON
    C0                -0.001      0.036     -0.038      0.970

 SATINC1  ON
    C1                -0.025      0.024     -1.056      0.291

 SATINC2  ON
    C2                -0.030      0.027     -1.136      0.256

 SLP      WITH
    INT               -1.084      0.712     -1.523      0.128

 AAGIOVB  WITH
    AAGIUNB           -0.049      0.005    -10.922      0.000

 SEX      WITH
    AAGIUNB            0.018      0.008      2.279      0.023
    AAGIOVB            0.006      0.006      0.930      0.352

 VOCBINT  WITH
    AAGIUNB           -0.044      0.006     -7.630      0.000
    AAGIOVB           -0.009      0.005     -1.853      0.064
    SEX               -0.019      0.005     -3.568      0.000

 ISEI     WITH
    AAGIUNB           -0.027      0.456     -0.059      0.953
    AAGIOVB           -0.152      0.384     -0.395      0.693
    SEX               -0.482      0.351     -1.375      0.169
    VOCBINT           -0.354      0.266     -1.330      0.184

 MIGRAT   WITH
    AAGIUNB            0.008      0.006      1.223      0.221
    AAGIOVB           -0.001      0.005     -0.185      0.853
    SEX                0.007      0.005      1.475      0.140
    VOCBINT           -0.009      0.004     -2.259      0.024
    ISEI              -1.312      0.249     -5.266      0.000

 VOCYPOST WITH
    AAGIUNB           -0.029      0.007     -3.960      0.000
    AAGIOVB            0.007      0.006      1.098      0.272
    SEX               -0.008      0.006     -1.335      0.182
    VOCBINT            0.006      0.005      1.234      0.217
    ISEI              -0.582      0.493     -1.181      0.237
    MIGRAT            -0.008      0.005     -1.766      0.077

 VOCYPRE  WITH
    AAGIUNB           -0.011      0.006     -1.723      0.085
    AAGIOVB           -0.011      0.005     -2.328      0.020
    SEX               -0.004      0.005     -0.748      0.454
    VOCBINT           -0.001      0.004     -0.180      0.857
    ISEI               0.614      0.698      0.879      0.379
    MIGRAT            -0.006      0.004     -1.661      0.097
    VOCYPOST          -0.072      0.004    -20.511      0.000

 BFC      WITH
    AAGIUNB           -0.052      0.018     -2.864      0.004
    AAGIOVB           -0.008      0.014     -0.558      0.577
    SEX                0.048      0.014      3.452      0.001
    VOCBINT            0.027      0.011      2.496      0.013
    ISEI              -1.382      0.790     -1.749      0.080
    MIGRAT             0.025      0.012      2.130      0.033
    VOCYPOST           0.013      0.013      0.986      0.324
    VOCYPRE            0.009      0.011      0.807      0.419

 BFE      WITH
    AAGIUNB            0.030      0.020      1.516      0.129
    AAGIOVB           -0.002      0.017     -0.110      0.912
    SEX                0.024      0.016      1.515      0.130
    VOCBINT           -0.008      0.013     -0.628      0.530
    ISEI               1.261      0.871      1.446      0.148
    MIGRAT             0.025      0.012      1.993      0.046
    VOCYPOST           0.014      0.015      0.922      0.356
    VOCYPRE           -0.008      0.013     -0.661      0.509
    BFC                0.096      0.039      2.433      0.015

 BFA      WITH
    AAGIUNB           -0.006      0.014     -0.427      0.669
    AAGIOVB            0.002      0.012      0.141      0.888
    SEX                0.047      0.012      3.991      0.000
    VOCBINT            0.005      0.010      0.538      0.591
    ISEI               0.362      0.673      0.538      0.590
    MIGRAT             0.008      0.009      0.843      0.399
    VOCYPOST          -0.005      0.011     -0.411      0.681
    VOCYPRE           -0.001      0.010     -0.124      0.901
    BFC                0.299      0.028     10.593      0.000
    BFE                0.036      0.032      1.119      0.263

 BFO      WITH
    AAGIUNB            0.080      0.016      5.136      0.000
    AAGIOVB           -0.016      0.012     -1.367      0.172
    SEX                0.052      0.013      4.075      0.000
    VOCBINT           -0.032      0.011     -2.830      0.005
    ISEI               0.992      0.685      1.449      0.147
    MIGRAT             0.038      0.010      3.592      0.000
    VOCYPOST          -0.028      0.012     -2.300      0.021
    VOCYPRE           -0.003      0.010     -0.324      0.746
    BFC                0.149      0.030      5.046      0.000
    BFE                0.290      0.033      8.767      0.000
    BFA                0.127      0.026      4.958      0.000

 BFES     WITH
    AAGIUNB           -0.033      0.018     -1.770      0.077
    AAGIOVB           -0.003      0.017     -0.152      0.879
    SEX               -0.162      0.014    -11.508      0.000
    VOCBINT            0.036      0.012      2.933      0.003
    ISEI               2.242      0.806      2.782      0.005
    MIGRAT            -0.025      0.011     -2.165      0.030
    VOCYPOST           0.057      0.014      4.128      0.000
    VOCYPRE            0.008      0.012      0.696      0.487
    BFC                0.099      0.036      2.738      0.006
    BFE                0.198      0.039      5.107      0.000
    BFA                0.044      0.029      1.511      0.131
    BFO               -0.097      0.032     -3.069      0.002

 C0       WITH
    AAGIUNB           -0.035      0.056     -0.626      0.531
    AAGIOVB            0.041      0.043      0.957      0.339
    SEX               -0.027      0.046     -0.574      0.566
    VOCBINT           -0.238      0.058     -4.140      0.000
    ISEI              -0.282      2.702     -0.104      0.917
    MIGRAT             0.015      0.039      0.388      0.698
    VOCYPOST           0.256      0.042      6.068      0.000
    VOCYPRE            0.067      0.034      1.998      0.046
    BFC               -0.115      0.103     -1.118      0.264
    BFE                0.157      0.118      1.330      0.183
    BFA               -0.184      0.088     -2.098      0.036
    BFO                0.082      0.097      0.842      0.400
    BFES               0.006      0.108      0.059      0.953

 C1       WITH
    AAGIUNB           -0.085      0.063     -1.336      0.181
    AAGIOVB            0.075      0.052      1.460      0.144
    SEX               -0.057      0.053     -1.071      0.284
    VOCBINT           -0.314      0.040     -7.789      0.000
    ISEI               1.719      2.977      0.578      0.564
    MIGRAT            -0.006      0.043     -0.142      0.887
    VOCYPOST           0.322      0.049      6.611      0.000
    VOCYPRE            0.050      0.038      1.321      0.187
    BFC               -0.162      0.115     -1.409      0.159
    BFE                0.226      0.133      1.700      0.089
    BFA               -0.256      0.098     -2.607      0.009
    BFO                0.007      0.105      0.068      0.946
    BFES               0.036      0.124      0.293      0.770
    C0                 9.741      0.322     30.272      0.000

 C2       WITH
    AAGIUNB           -0.084      0.070     -1.199      0.230
    AAGIOVB            0.036      0.059      0.611      0.541
    SEX               -0.030      0.061     -0.488      0.625
    VOCBINT           -0.288      0.045     -6.397      0.000
    ISEI               0.625      3.701      0.169      0.866
    MIGRAT            -0.050      0.052     -0.978      0.328
    VOCYPOST           0.381      0.056      6.818      0.000
    VOCYPRE            0.066      0.043      1.535      0.125
    BFC               -0.077      0.132     -0.582      0.561
    BFE                0.263      0.150      1.750      0.080
    BFA               -0.253      0.110     -2.296      0.022
    BFO                0.069      0.121      0.570      0.569
    BFES               0.051      0.138      0.372      0.710
    C0                10.140      0.385     26.356      0.000
    C1                12.004      0.495     24.273      0.000

 Means
    AAGIUNB            0.352      0.016     21.617      0.000
    AAGIOVB            0.152      0.013     11.408      0.000
    SEX                0.452      0.013     35.628      0.000
    VOCBINT            0.233      0.011     21.606      0.000
    ISEI              43.106      1.111     38.813      0.000
    MIGRAT             0.189      0.010     18.948      0.000
    VOCYPOST           0.339      0.012     28.038      0.000
    VOCYPRE            0.213      0.010     20.382      0.000
    BFC                4.951      0.028    175.264      0.000
    BFE                4.900      0.032    153.071      0.000
    BFA                5.351      0.024    225.434      0.000
    BFO                4.638      0.026    180.686      0.000
    BFES               4.047      0.029    138.127      0.000
    C0                 5.089      0.116     43.865      0.000
    C1                16.904      0.108    155.814      0.000
    C2                28.875      0.125    230.133      0.000

 Intercepts
    SATINC0            0.000      0.000    999.000    999.000
    SATINC1            0.000      0.000    999.000    999.000
    SATINC2            0.000      0.000    999.000    999.000
    INT                3.100      0.855      3.626      0.000
    SLP                0.832      0.670      1.243      0.214

 Variances
    AAGIUNB            0.223      0.006     36.278      0.000
    AAGIOVB            0.126      0.009     13.396      0.000
    SEX                0.248      0.001    205.226      0.000
    VOCBINT            0.179      0.006     31.038      0.000
    ISEI             347.308     14.922     23.275      0.000
    MIGRAT             0.154      0.006     24.727      0.000
    VOCYPOST           0.224      0.004     57.433      0.000
    VOCYPRE            0.168      0.006     27.939      0.000
    BFC                1.215      0.042     29.233      0.000
    BFE                1.552      0.052     29.666      0.000
    BFA                0.856      0.032     26.607      0.000
    BFO                0.993      0.033     30.060      0.000
    BFES               1.309      0.044     29.496      0.000
    C0                 9.092      0.356     25.531      0.000
    C1                12.016      0.454     26.444      0.000
    C2                13.692      0.654     20.921      0.000

 Residual Variances
    SATINC0            1.853      0.914      2.027      0.043
    SATINC1            2.656      0.268      9.897      0.000
    SATINC2            1.703      0.854      1.995      0.046
    INT                5.093      0.893      5.702      0.000
    SLP                0.797      0.651      1.224      0.221


QUALITY OF NUMERICAL RESULTS

     Condition Number for the Information Matrix              0.681E-07
       (ratio of smallest to largest eigenvalue)


     Beginning Time:  16:31:30
        Ending Time:  16:40:34
       Elapsed Time:  00:09:04


MUTHEN & MUTHEN
3463 Stoner Ave.
Los Angeles, CA  90066

Tel: (310) 391-9971
Fax: (310) 391-8971
Web: www.StatModel.com
Support: Support@StatModel.com

Copyright (c) 1998-2019 Muthen & Muthen


############################
#### AAG-Threshold +/−5 ####
############################

Mplus VERSION 8.4
MUTHEN & MUTHEN
07/27/2021   6:34 PM

INPUT INSTRUCTIONS

  TITLE: 		Consequences of the AAG - Latent growth curve model
              (Income satisfaction, conditional model)

  DATA: 		FILE = "SOEP_analyse_Mplus5.dat";

  VARIABLE: 	NAMES = sex vocbint isei migrat coga1 coga2 coga3 coga4
                      coga5 coga6 coga7 coga8 coga9 coga10 coga11 coga12
                      coga13 coga14 coga15 coga16 coga17 coga18 coga19
                      coga20 cogb1 cogb2 cogb3 cogb4 cogb5 cogb6 cogb7 cogb8
                      cogb9 cogb10 cogb11 cogb12 cogb13 cogb14 cogb15 cogb16
                      cogb17 cogb18 cogb19 cogb20 cogc1 cogc2 cogc3 cogc4
                      cogc5 cogc6 cogc7 cogc8 cogc9 cogc10 cogc11 cogc12
                      cogc13 cogc14 cogc15 cogc16 cogc17 cogc18 cogc19
                      cogc20 bfC1 bfC2 bfC3 bfE1 bfE2 bfE3 bfA1 bfA2 bfA3
                      bfO1 bfO2 bfO3 bfO4 bfES1 bfES2 bfES3 aspisei vocyD
                      vocypost vocypre attisei aagi aagiunb aagiovb
                      aagiunb5 aagiovb5 aagiunb10 aagiovb10 aagiunb15 aagiovb15
                      bfC bfE bfA bfO bfES coga cogb cogc satjob0 satjob1
                      satjob2 satjob3 satinc0 satinc1 satinc2 satinc3
                      satlif0 satlif1 satlif2 satlif3 satlif00 a0 a1 a2 a3
                      b0 b1 b2 b3 c0 c1 c2 c3;
              USEVARIABLES = satinc0 satinc1 satinc2
                             aagiunb5 aagiovb5
                             sex vocbint isei migrat vocypost vocypre
                             bfC bfE bfA bfO bfES
                             c0 c1 c2;
              MISSING = ALL (999);
              AUXILIARY = (M) attisei aspisei;

  MODEL:      Int Slp | satinc0@0 satinc1@1 satinc2@2;

              Int Slp ON aagiunb5 aagiovb5
                         sex vocbint isei migrat vocypost vocypre
                         bfC bfE bfA bfO bfES;
              satinc0 ON c0;
              satinc1 ON c1;
              satinc2 ON c2;

              aagiunb5 aagiovb5
              sex vocbint isei migrat vocypost vocypre
              bfC bfE bfA bfO bfES c0 c1 c2;

              Int (varInt);
              Slp (varSlp);

              MODEL CONSTRAINT:
              varInt > 0;
              varSlp > 0;

  ANALYSIS:	ESTIMATOR = MLR;
              COVERAGE = .02;
              STARTS = 120;


INPUT READING TERMINATED NORMALLY


Consequences of the AAG - Latent growth curve model
(Income satisfaction, conditional model)

SUMMARY OF ANALYSIS

Number of groups                                                 1
Number of observations                                        1536

Number of dependent variables                                    3
Number of independent variables                                 16
Number of continuous latent variables                            2

Observed dependent variables

  Continuous
   SATINC0     SATINC1     SATINC2

Observed independent variables
   AAGIUNB5    AAGIOVB5    SEX         VOCBINT     ISEI        MIGRAT
   VOCYPOST    VOCYPRE     BFC         BFE         BFA         BFO
   BFES        C0          C1          C2

Observed auxiliary variables
   ATTISEI     ASPISEI

Continuous latent variables
   INT         SLP


Estimator                                                      MLR
Information matrix                                        OBSERVED
Maximum number of iterations                                  1000
Convergence criterion                                    0.500D-04
Maximum number of steepest descent iterations                   20
Maximum number of iterations for H1                           2000
Convergence criterion for H1                             0.100D-03
Random Starts Specifications
  Number of random starts                                      120
  Random starts scale                                    0.500D+01

Input data file(s)
  SOEP_analyse_Mplus5.dat

Input data format  FREE


SUMMARY OF DATA

     Number of missing data patterns            61


COVARIANCE COVERAGE OF DATA

Minimum covariance coverage value   0.020


     PROPORTION OF DATA PRESENT


           Covariance Coverage
              SATINC0       SATINC1       SATINC2       AAGIUNB5      AAGIOVB5
              ________      ________      ________      ________      ________
 SATINC0        0.503
 SATINC1        0.314         0.525
 SATINC2        0.165         0.275         0.283
 AAGIUNB5       0.316         0.359         0.205         0.473
 AAGIOVB5       0.316         0.359         0.205         0.473         0.473
 SEX            0.503         0.525         0.283         0.473         0.473
 VOCBINT        0.503         0.525         0.283         0.473         0.473
 ISEI           0.175         0.193         0.091         0.192         0.192
 MIGRAT         0.503         0.525         0.283         0.473         0.473
 VOCYPOST       0.503         0.525         0.283         0.473         0.473
 VOCYPRE        0.503         0.525         0.283         0.473         0.473
 BFC            0.498         0.520         0.279         0.468         0.468
 BFE            0.497         0.518         0.278         0.466         0.466
 BFA            0.497         0.519         0.278         0.467         0.467
 BFO            0.495         0.516         0.278         0.465         0.465
 BFES           0.499         0.520         0.279         0.469         0.469
 C0             0.503         0.314         0.165         0.316         0.316
 C1             0.314         0.525         0.275         0.359         0.359
 C2             0.165         0.275         0.283         0.205         0.205


           Covariance Coverage
              SEX           VOCBINT       ISEI          MIGRAT        VOCYPOST
              ________      ________      ________      ________      ________
 SEX            1.000
 VOCBINT        1.000         1.000
 ISEI           0.445         0.445         0.445
 MIGRAT         1.000         1.000         0.445         1.000
 VOCYPOST       1.000         1.000         0.445         1.000         1.000
 VOCYPRE        1.000         1.000         0.445         1.000         1.000
 BFC            0.990         0.990         0.439         0.990         0.990
 BFE            0.987         0.987         0.440         0.987         0.987
 BFA            0.989         0.989         0.438         0.989         0.989
 BFO            0.980         0.980         0.434         0.980         0.980
 BFES           0.992         0.992         0.441         0.992         0.992
 C0             0.503         0.503         0.175         0.503         0.503
 C1             0.525         0.525         0.193         0.525         0.525
 C2             0.283         0.283         0.091         0.283         0.283


           Covariance Coverage
              VOCYPRE       BFC           BFE           BFA           BFO
              ________      ________      ________      ________      ________
 VOCYPRE        1.000
 BFC            0.990         0.990
 BFE            0.987         0.986         0.987
 BFA            0.989         0.988         0.984         0.989
 BFO            0.980         0.979         0.976         0.977         0.980
 BFES           0.992         0.990         0.987         0.989         0.980
 C0             0.503         0.498         0.497         0.497         0.495
 C1             0.525         0.520         0.518         0.519         0.516
 C2             0.283         0.279         0.278         0.278         0.278


           Covariance Coverage
              BFES          C0            C1            C2
              ________      ________      ________      ________
 BFES           0.992
 C0             0.499         0.503
 C1             0.520         0.314         0.525
 C2             0.279         0.165         0.275         0.283


UNIVARIATE SAMPLE STATISTICS


     UNIVARIATE HIGHER-ORDER MOMENT DESCRIPTIVE STATISTICS

         Variable/         Mean/     Skewness/   Minimum/ % with                Percentiles
        Sample Size      Variance    Kurtosis    Maximum  Min/Max      20%/60%    40%/80%    Median

     SATINC0               5.981      -0.457       0.000    4.92%       4.000      5.000      6.000
             772.000       7.174      -0.466      10.000    9.97%       7.000      8.000
     SATINC1               6.046      -0.370       0.000    2.73%       4.000      5.000      6.000
             807.000       6.455      -0.526      10.000    9.17%       7.000      8.000
     SATINC2               5.743      -0.405       0.000    2.99%       4.000      5.000      6.000
             435.000       6.035      -0.455      10.000    3.91%       7.000      8.000
     AAGIUNB5              0.274       1.013       0.000   72.59%       0.000      0.000      0.000
             726.000       0.199      -0.974       1.000   27.41%       0.000      1.000
     AAGIOVB5              0.091       2.846       0.000   90.91%       0.000      0.000      0.000
             726.000       0.083       6.100       1.000    9.09%       0.000      0.000
     SEX                   0.452       0.191       0.000   54.75%       0.000      0.000      0.000
            1536.000       0.248      -1.964       1.000   45.25%       1.000      1.000
     VOCBINT               0.233       1.263       0.000   76.69%       0.000      0.000      0.000
            1536.000       0.179      -0.406       1.000   23.31%       0.000      1.000
     ISEI                 42.443       0.461      11.740    0.15%      25.950     30.340     38.880
             683.000     346.501      -0.861      88.310    0.29%      48.100     57.250
     MIGRAT                0.189       1.585       0.000   81.05%       0.000      0.000      0.000
            1536.000       0.154       0.512       1.000   18.95%       0.000      0.000
     VOCYPOST              0.339       0.682       0.000   66.15%       0.000      0.000      0.000
            1536.000       0.224      -1.534       1.000   33.85%       0.000      1.000
     VOCYPRE               0.213       1.403       0.000   78.71%       0.000      0.000      0.000
            1536.000       0.168      -0.032       1.000   21.29%       0.000      1.000
     BFC                   4.951      -0.243       1.000    0.13%       4.000      4.667      5.000
            1521.000       1.215      -0.221       7.000    4.47%       5.333      6.000
     BFE                   4.899      -0.329       1.000    0.20%       4.000      4.667      5.000
            1516.000       1.552      -0.277       7.000    5.47%       5.333      6.000
     BFA                   5.351      -0.394       1.000    0.07%       4.667      5.000      5.333
            1519.000       0.856       0.147       7.000    4.54%       5.667      6.000
     BFO                   4.639      -0.002       1.500    0.07%       3.750      4.250      4.750
            1506.000       0.994      -0.331       7.000    1.20%       5.000      5.500
     BFES                  4.047      -0.071       1.000    0.72%       3.000      3.667      4.000
            1524.000       1.309      -0.248       7.000    0.26%       4.333      5.000
     C0                    5.977      -0.763       0.000    7.12%       3.000      6.000      6.000
             772.000       7.823      -0.304      10.000    6.22%       7.000      8.000
     C1                   17.042      -0.101       9.000    0.12%      13.000     17.000     18.000
             807.000      11.619      -0.774      26.000    0.50%      18.000     20.000
     C2                   28.784      -0.215      18.000    0.23%      25.000     28.000     30.000
             435.000      12.454      -0.550      39.000    0.23%      30.000     32.000
     ATTISEI              39.563       0.187      16.000    0.80%      30.000     37.000     39.000
             997.000     109.125      -0.902      60.000    0.70%      40.000     51.000
     ASPISEI              43.708       0.921      16.000    0.55%      31.000     38.000     40.000
            1265.000     214.626       0.574      88.000    1.82%      43.000     55.000


RANDOM STARTS RESULTS RANKED FROM THE BEST TO THE WORST FIT FUNCTION VALUES

Fit function values at local maxima and random start numbers:

             19.7350         72
             19.7350         58
             19.7350         102
             19.7350         113
             19.7350         69
             19.7350         92
             19.7350         94
             19.7350         19
             19.7350         13
             19.7350         18
             19.7350         105
             19.7350         96
             19.7350         5
             19.7350         7
             19.7350         11
             19.7350         104
             19.7350         42
             19.7350         44
             19.7350         99
             19.7350         14
             19.7350         38
             19.7350         112
             19.7350         26
             19.7350         80

Unperturbed starting value run did not converge.

96 starting value run(s) did not converge.


MODEL FIT INFORMATION

Number of Free Parameters                      189

Loglikelihood Including the Auxiliary Part

          H0 Value                      -35963.352
          H0 Scaling Correction Factor      1.0605
            for MLR
          H1 Value                      -35953.485
          H1 Scaling Correction Factor      1.0477
            for MLR

Information Criteria Including the Auxiliary Part

          Number of Free Parameters            232
          Akaike (AIC)                   72390.704
          Bayesian (BIC)                 73628.874
          Sample-Size Adjusted BIC       72891.867
            (n* = (n + 2) / 24)

Chi-Square Test of Model Fit

          Value                             21.922*
          Degrees of Freedom                    20
          P-Value                           0.3448
          Scaling Correction Factor         0.9002
            for MLR

*   The chi-square value for MLM, MLMV, MLR, ULSMV, WLSM and WLSMV cannot be used
    for chi-square difference testing in the regular way.  MLM, MLR and WLSM
    chi-square difference testing is described on the Mplus website.  MLMV, WLSMV,
    and ULSMV difference testing is done using the DIFFTEST option.

RMSEA (Root Mean Square Error Of Approximation)

          Estimate                           0.008
          90 Percent C.I.                    0.000  0.024
          Probability RMSEA <= .05           1.000

CFI/TLI

          CFI                                0.999
          TLI                                0.995

Chi-Square Test of Model Fit for the Baseline Model

          Value                           3288.051
          Degrees of Freedom                   171
          P-Value                           0.0000

SRMR (Standardized Root Mean Square Residual)

          Value                              0.015


MODEL RESULTS

                                                    Two-Tailed
                    Estimate       S.E.  Est./S.E.    P-Value

 INT      |
    SATINC0            1.000      0.000    999.000    999.000
    SATINC1            1.000      0.000    999.000    999.000
    SATINC2            1.000      0.000    999.000    999.000

 SLP      |
    SATINC0            0.000      0.000    999.000    999.000
    SATINC1            1.000      0.000    999.000    999.000
    SATINC2            2.000      0.000    999.000    999.000

 INT      ON
    AAGIUNB5          -0.911      0.256     -3.556      0.000
    AAGIOVB5          -0.898      0.413     -2.175      0.030
    SEX               -0.086      0.192     -0.450      0.653
    VOCBINT            0.263      0.354      0.742      0.458
    ISEI               0.018      0.008      2.287      0.022
    MIGRAT             0.111      0.258      0.432      0.666
    VOCYPOST          -0.070      0.217     -0.321      0.748
    VOCYPRE           -0.683      0.251     -2.719      0.007
    BFC                0.107      0.089      1.209      0.227
    BFE               -0.057      0.074     -0.768      0.442
    BFA                0.270      0.105      2.575      0.010
    BFO                0.163      0.102      1.610      0.107
    BFES               0.073      0.087      0.837      0.403

 SLP      ON
    AAGIUNB5           0.331      0.184      1.795      0.073
    AAGIOVB5           0.371      0.225      1.651      0.099
    SEX                0.007      0.130      0.054      0.957
    VOCBINT           -0.079      0.226     -0.350      0.726
    ISEI               0.003      0.006      0.449      0.653
    MIGRAT             0.065      0.182      0.358      0.721
    VOCYPOST          -0.136      0.154     -0.882      0.378
    VOCYPRE           -0.138      0.162     -0.854      0.393
    BFC                0.066      0.058      1.151      0.250
    BFE               -0.035      0.048     -0.721      0.471
    BFA               -0.077      0.067     -1.159      0.246
    BFO               -0.105      0.064     -1.636      0.102
    BFES              -0.007      0.056     -0.128      0.898

 SATINC0  ON
    C0                -0.001      0.036     -0.028      0.978

 SATINC1  ON
    C1                -0.025      0.024     -1.042      0.298

 SATINC2  ON
    C2                -0.031      0.027     -1.125      0.260

 SLP      WITH
    INT               -1.015      1.021     -0.995      0.320

 AAGIOVB5 WITH
    AAGIUNB5          -0.026      0.003     -8.116      0.000

 SEX      WITH
    AAGIUNB5           0.026      0.008      3.450      0.001
    AAGIOVB5           0.006      0.005      1.174      0.240

 VOCBINT  WITH
    AAGIUNB5          -0.041      0.005     -7.838      0.000
    AAGIOVB5          -0.007      0.004     -1.761      0.078
    SEX               -0.019      0.005     -3.568      0.000

 ISEI     WITH
    AAGIUNB5           0.147      0.436      0.338      0.736
    AAGIOVB5           0.006      0.301      0.020      0.984
    SEX               -0.511      0.351     -1.457      0.145
    VOCBINT           -0.390      0.267     -1.463      0.143

 MIGRAT   WITH
    AAGIUNB5           0.008      0.006      1.347      0.178
    AAGIOVB5          -0.004      0.004     -1.032      0.302
    SEX                0.007      0.005      1.475      0.140
    VOCBINT           -0.009      0.004     -2.259      0.024
    ISEI              -1.304      0.248     -5.248      0.000

 VOCYPOST WITH
    AAGIUNB5          -0.024      0.007     -3.552      0.000
    AAGIOVB5           0.003      0.005      0.545      0.586
    SEX               -0.008      0.006     -1.335      0.182
    VOCBINT            0.006      0.005      1.234      0.217
    ISEI              -0.529      0.499     -1.060      0.289
    MIGRAT            -0.008      0.005     -1.766      0.077

 VOCYPRE  WITH
    AAGIUNB5          -0.012      0.006     -2.143      0.032
    AAGIOVB5          -0.008      0.004     -2.333      0.020
    SEX               -0.004      0.005     -0.748      0.454
    VOCBINT           -0.001      0.004     -0.180      0.857
    ISEI               0.460      0.717      0.642      0.521
    MIGRAT            -0.006      0.004     -1.661      0.097
    VOCYPOST          -0.072      0.004    -20.511      0.000

 BFC      WITH
    AAGIUNB5          -0.035      0.017     -2.025      0.043
    AAGIOVB5          -0.001      0.012     -0.044      0.965
    SEX                0.048      0.014      3.450      0.001
    VOCBINT            0.027      0.011      2.495      0.013
    ISEI              -1.302      0.789     -1.651      0.099
    MIGRAT             0.025      0.012      2.128      0.033
    VOCYPOST           0.013      0.013      0.984      0.325
    VOCYPRE            0.009      0.011      0.807      0.419

 BFE      WITH
    AAGIUNB5           0.051      0.018      2.757      0.006
    AAGIOVB5          -0.011      0.015     -0.746      0.456
    SEX                0.024      0.016      1.505      0.132
    VOCBINT           -0.008      0.013     -0.628      0.530
    ISEI               1.309      0.873      1.499      0.134
    MIGRAT             0.025      0.012      1.988      0.047
    VOCYPOST           0.014      0.015      0.926      0.354
    VOCYPRE           -0.008      0.013     -0.666      0.505
    BFC                0.096      0.039      2.431      0.015

 BFA      WITH
    AAGIUNB5          -0.002      0.013     -0.130      0.896
    AAGIOVB5           0.002      0.010      0.168      0.867
    SEX                0.047      0.012      3.992      0.000
    VOCBINT            0.005      0.010      0.537      0.591
    ISEI               0.459      0.676      0.678      0.498
    MIGRAT             0.008      0.009      0.843      0.399
    VOCYPOST          -0.005      0.011     -0.412      0.681
    VOCYPRE           -0.001      0.010     -0.125      0.901
    BFC                0.299      0.028     10.593      0.000
    BFE                0.036      0.032      1.116      0.264

 BFO      WITH
    AAGIUNB5           0.072      0.015      4.806      0.000
    AAGIOVB5          -0.021      0.010     -2.008      0.045
    SEX                0.052      0.013      4.072      0.000
    VOCBINT           -0.032      0.011     -2.830      0.005
    ISEI               1.022      0.684      1.494      0.135
    MIGRAT             0.038      0.010      3.594      0.000
    VOCYPOST          -0.028      0.012     -2.296      0.022
    VOCYPRE           -0.003      0.010     -0.327      0.744
    BFC                0.149      0.030      5.046      0.000
    BFE                0.290      0.033      8.765      0.000
    BFA                0.127      0.026      4.962      0.000

 BFES     WITH
    AAGIUNB5          -0.029      0.017     -1.681      0.093
    AAGIOVB5           0.012      0.015      0.805      0.421
    SEX               -0.162      0.014    -11.504      0.000
    VOCBINT            0.036      0.012      2.934      0.003
    ISEI               2.273      0.807      2.819      0.005
    MIGRAT            -0.025      0.011     -2.162      0.031
    VOCYPOST           0.057      0.014      4.125      0.000
    VOCYPRE            0.008      0.012      0.697      0.486
    BFC                0.099      0.036      2.739      0.006
    BFE                0.198      0.039      5.110      0.000
    BFA                0.044      0.029      1.511      0.131
    BFO               -0.097      0.032     -3.067      0.002

 C0       WITH
    AAGIUNB5          -0.033      0.054     -0.615      0.539
    AAGIOVB5           0.050      0.035      1.426      0.154
    SEX               -0.027      0.046     -0.584      0.559
    VOCBINT           -0.241      0.059     -4.064      0.000
    ISEI              -0.123      2.701     -0.046      0.964
    MIGRAT             0.015      0.039      0.387      0.699
    VOCYPOST           0.257      0.042      6.066      0.000
    VOCYPRE            0.067      0.034      1.998      0.046
    BFC               -0.115      0.102     -1.122      0.262
    BFE                0.158      0.118      1.341      0.180
    BFA               -0.184      0.088     -2.100      0.036
    BFO                0.082      0.098      0.845      0.398
    BFES               0.007      0.108      0.060      0.952

 C1       WITH
    AAGIUNB5          -0.088      0.061     -1.432      0.152
    AAGIOVB5           0.069      0.042      1.623      0.105
    SEX               -0.057      0.053     -1.078      0.281
    VOCBINT           -0.314      0.040     -7.789      0.000
    ISEI               1.896      2.975      0.637      0.524
    MIGRAT            -0.005      0.043     -0.118      0.906
    VOCYPOST           0.321      0.049      6.611      0.000
    VOCYPRE            0.049      0.038      1.319      0.187
    BFC               -0.163      0.115     -1.424      0.154
    BFE                0.228      0.133      1.712      0.087
    BFA               -0.255      0.098     -2.597      0.009
    BFO                0.008      0.105      0.073      0.942
    BFES               0.040      0.125      0.318      0.751
    C0                 9.744      0.322     30.224      0.000

 C2       WITH
    AAGIUNB5          -0.086      0.067     -1.289      0.197
    AAGIOVB5           0.074      0.048      1.551      0.121
    SEX               -0.026      0.061     -0.425      0.671
    VOCBINT           -0.290      0.045     -6.447      0.000
    ISEI               1.257      3.690      0.341      0.733
    MIGRAT            -0.051      0.051     -0.999      0.318
    VOCYPOST           0.379      0.056      6.762      0.000
    VOCYPRE            0.069      0.043      1.592      0.111
    BFC               -0.062      0.132     -0.471      0.638
    BFE                0.263      0.150      1.749      0.080
    BFA               -0.252      0.111     -2.273      0.023
    BFO                0.072      0.121      0.594      0.552
    BFES               0.041      0.138      0.296      0.768
    C0                10.158      0.385     26.365      0.000
    C1                12.017      0.493     24.368      0.000

 Means
    AAGIUNB5           0.294      0.015     19.060      0.000
    AAGIOVB5           0.096      0.011      8.720      0.000
    SEX                0.452      0.013     35.628      0.000
    VOCBINT            0.233      0.011     21.606      0.000
    ISEI              42.929      1.120     38.322      0.000
    MIGRAT             0.189      0.010     18.948      0.000
    VOCYPOST           0.339      0.012     28.038      0.000
    VOCYPRE            0.213      0.010     20.382      0.000
    BFC                4.951      0.028    175.253      0.000
    BFE                4.900      0.032    153.090      0.000
    BFA                5.351      0.024    225.456      0.000
    BFO                4.639      0.026    180.721      0.000
    BFES               4.047      0.029    138.133      0.000
    C0                 5.086      0.117     43.328      0.000
    C1                16.903      0.109    155.632      0.000
    C2                28.870      0.126    228.968      0.000

 Intercepts
    SATINC0            0.000      0.000    999.000    999.000
    SATINC1            0.000      0.000    999.000    999.000
    SATINC2            0.000      0.000    999.000    999.000
    INT                3.091      0.841      3.677      0.000
    SLP                0.842      0.669      1.258      0.209

 Variances
    AAGIUNB5           0.200      0.007     27.441      0.000
    AAGIOVB5           0.084      0.009      9.423      0.000
    SEX                0.248      0.001    205.226      0.000
    VOCBINT            0.179      0.006     31.038      0.000
    ISEI             346.605     14.547     23.827      0.000
    MIGRAT             0.154      0.006     24.727      0.000
    VOCYPOST           0.224      0.004     57.433      0.000
    VOCYPRE            0.168      0.006     27.939      0.000
    BFC                1.215      0.042     29.236      0.000
    BFE                1.552      0.052     29.664      0.000
    BFA                0.856      0.032     26.607      0.000
    BFO                0.993      0.033     30.059      0.000
    BFES               1.309      0.044     29.497      0.000
    C0                 9.099      0.359     25.340      0.000
    C1                12.013      0.454     26.450      0.000
    C2                13.718      0.654     20.987      0.000

 Residual Variances
    SATINC0            1.887      1.272      1.484      0.138
    SATINC1            2.662      0.303      8.793      0.000
    SATINC2            1.696      1.203      1.410      0.159
    INT                4.954      1.184      4.183      0.000
    SLP                0.769      0.960      0.800      0.423


QUALITY OF NUMERICAL RESULTS

     Condition Number for the Information Matrix              0.240E-07
       (ratio of smallest to largest eigenvalue)


     Beginning Time:  18:34:57
        Ending Time:  18:42:07
       Elapsed Time:  00:07:10


MUTHEN & MUTHEN
3463 Stoner Ave.
Los Angeles, CA  90066

Tel: (310) 391-9971
Fax: (310) 391-8971
Web: www.StatModel.com
Support: Support@StatModel.com

Copyright (c) 1998-2019 Muthen & Muthen
